# Supplementary material for: Adjusting for collider bias in genetic association studies using instrumental variable methods
Source: Genet Epidemiol. 2022 May 18;46(5-6):303–16. doi: 10.1002/gepi.22455 (PMC9544531; doi:10.1002/gepi.22455)
Supplement: Supplementary file 1 — Supporting information. [file GEPI-46-303-s001.xlsx]

## Sheet: Supplementary table 1
Supplementary table 1
Effect sizes for 364 index SNPs on waist-hip ratio adjusted for BMI (Pulit et al, Hum Mol Genet 2019)
Effects adjusted for index event bias using corrected weighted least squares and Slope-hunter.
Adjustment based on all SNPs (P<1), and SNPs with P-values <1e-4, 1e-6 and 1e-8 for association with BMI.

## Sheet: Corrected WLS
		Unadjusted				p<1				p<1e-4				p<1e-6				p<1e-8
	SNP	beta	se	p		beta	se	p		beta	se	p		beta	se	p		beta	se	p
1	rs10049088:C:T	-0.029	0.0018	1.45e-59		-0.0289754	0.00180006	2.68046e-58		-0.0291538	0.00180226	7.41517e-59		-0.0292395	0.00180547	5.47156e-59		-0.0292574	0.00180631	5.26901e-59
2	rs10054063:A:T	-0.0268	0.002	1.968e-39		-0.0268848	0.00200008	3.43721e-41		-0.0262697	0.0020031	2.71796e-39		-0.0259741	0.00200751	2.72921e-38		-0.0259124	0.00200867	4.48235e-38
3	rs10055995:C:T	-0.0109	0.0018	1.938e-09		-0.0109636	0.00180006	1.12431e-09		-0.0105023	0.00180226	5.63302e-09		-0.0102806	0.00180547	1.23997e-08		-0.0102343	0.00180631	1.46283e-08
4	rs10100423:A:T	-0.0418	0.0034	5.909e-34		-0.0418398	0.00340012	8.46953e-35		-0.0415508	0.0034045	2.9353e-34		-0.0414118	0.00341091	6.4034e-34		-0.0413828	0.00341259	7.64359e-34
5	rs10100533:A:G	0.0143	0.0018	8.43e-15		0.0143271	0.00180006	1.73072e-15		0.0141303	0.00180226	4.49305e-15		0.0140357	0.00180547	7.60421e-15		0.014016	0.00180631	8.5304e-15
6	rs10249651:T:C	-0.0147	0.0018	1.224e-16		-0.0146695	0.00180006	3.65579e-16		-0.0148909	0.00180226	1.42812e-16		-0.0149973	0.00180547	9.84716e-17		-0.0150195	0.00180631	9.17393e-17
7	rs1029472:G:A	-0.0251	0.0042	1.744e-09		-0.0252365	0.00420014	1.87259e-09		-0.0242463	0.00420535	8.13825e-09		-0.0237703	0.00421297	1.67918e-08		-0.023671	0.00421498	1.95507e-08
8	rs1029645:G:A	-0.0129	0.0018	7.195e-13		-0.0129178	0.00180006	7.16094e-13		-0.0127886	0.00180226	1.28505e-12		-0.0127266	0.00180547	1.80335e-12		-0.0127136	0.00180631	1.94414e-12
9	rs1035942:A:G	0.0141	0.002	2.136e-12		0.0140949	0.00200006	1.82517e-12		0.0141318	0.00200254	1.70185e-12		0.0141496	0.00200615	1.74974e-12		0.0141533	0.0020071	1.76867e-12
10	rs1045241:C:T	-0.0185	0.0019	3.511e-22		-0.0185466	0.00190006	1.65407e-22		-0.0182083	0.0019024	1.056e-21		-0.0180458	0.00190581	2.82998e-21		-0.0180118	0.0019067	3.50082e-21
11	rs10462028:G:A	0.0189	0.0019	2.949e-23		0.0189678	0.00190006	1.81388e-23		0.0184758	0.0019024	2.6843e-22		0.0182393	0.00190581	1.06519e-21		0.01819	0.0019067	1.42843e-21
12	rs10463416:G:A	0.0137	0.0018	9.284e-14		0.0137661	0.00180006	2.04812e-14		0.0132864	0.00180253	1.69393e-13		0.0130558	0.00180613	4.8795e-13		0.0130077	0.00180708	6.10109e-13
13	rs10502148:C:T	-0.023	0.0018	5.865e-36		-0.0229924	0.00180006	2.31649e-37		-0.0230477	0.00180226	1.90686e-37		-0.0230743	0.00180547	2.11381e-37		-0.0230799	0.00180631	2.19438e-37
14	rs10507524:T:C	-0.0182	0.0031	2.679e-09		-0.0181771	0.0031001	4.53484e-09		-0.0183432	0.00310381	3.42344e-09		-0.018423	0.00310924	3.11838e-09		-0.0184396	0.00311067	3.06883e-09
15	rs1051684:A:G	0.0132	0.0019	4.386e-12		0.0131712	0.00190006	4.15004e-12		0.0133803	0.0019024	2.01574e-12		0.0134808	0.00190581	1.51029e-12		0.0135018	0.0019067	1.42905e-12
16	rs1057119:C:G	0.0134	0.0022	9.169e-10		0.0134297	0.00220007	1.0332e-09		0.0132144	0.00220282	1.98699e-09		0.0131109	0.00220683	2.83144e-09		0.0130894	0.00220788	3.05775e-09
17	rs10745659:C:G	-0.0127	0.0018	1.819e-12		-0.0126635	0.00180006	1.99148e-12		-0.012928	0.00180226	7.32419e-13		-0.0130551	0.00180547	4.79845e-13		-0.0130817	0.00180631	4.41514e-13
18	rs10778504:C:T	0.0158	0.0021	2.525e-14		0.0158288	0.00210007	4.79843e-14		0.0156197	0.00210268	1.09846e-13		0.0155192	0.00210649	1.74068e-13		0.0154982	0.00210749	1.9253e-13
19	rs10799424:T:A	-0.0134	0.0023	3.086e-09		-0.0134729	0.00230007	4.6958e-09		-0.012944	0.00230269	1.89608e-08		-0.0126897	0.00230653	3.76242e-08		-0.0126367	0.00230754	4.34401e-08
20	rs10808546:C:T	-0.0159	0.0017	1.981e-20		-0.0159848	0.00170005	5.32782e-21		-0.0153697	0.00170212	1.72026e-19		-0.0150741	0.00170513	9.53293e-19		-0.0150124	0.00170592	1.36579e-18
21	rs10817896:C:T	0.0126	0.002	3.299e-10		0.0125992	0.00200006	2.98854e-10		0.0126053	0.00200254	3.08056e-10		0.0126083	0.00200615	3.28245e-10		0.0126089	0.0020071	3.33932e-10
22	rs10820747:G:A	0.0271	0.0023	1.096e-31		0.027139	0.00230008	3.94157e-32		0.0268561	0.00230296	2.00334e-31		0.0267201	0.00230717	5.12337e-31		0.0266917	0.00230827	6.30849e-31
23	rs10827226:T:C	0.0198	0.0029	4.798e-12		0.0197958	0.0029001	8.73782e-12		0.0198265	0.0029038	8.62352e-12		0.0198413	0.00290921	9.09288e-12		0.0198444	0.00291063	9.23807e-12
24	rs10842707:C:T	0.0343	0.0021	1.523e-62		0.0343559	0.00210006	3.72205e-60		0.03395	0.00210242	1.17113e-58		0.0337549	0.00210585	8.00597e-58		0.0337142	0.00210676	1.22018e-57
25	rs10843804:T:C	0.0153	0.0021	1.343e-13		0.0153085	0.00210007	3.11076e-13		0.015247	0.00210268	4.13029e-13		0.0152174	0.00210649	5.0453e-13		0.0152112	0.00210749	5.28707e-13
26	rs10878367:T:A	0.019	0.002	5.843e-21		0.0190178	0.00200006	1.93259e-21		0.0188886	0.00200254	4.00965e-21		0.0188266	0.00200615	6.32512e-21		0.0188136	0.0020071	7.01371e-21
27	rs10880823:T:C	-0.0132	0.0021	5.653e-10		-0.0132263	0.00210007	3.01466e-10		-0.0130356	0.00210268	5.66305e-10		-0.012944	0.00210649	8.00554e-10		-0.0129249	0.00210749	8.63338e-10
28	rs10887759:G:A	0.0173	0.0024	1.058e-12		0.0172822	0.00240008	5.99138e-13		0.0174114	0.0024031	4.31219e-13		0.0174734	0.00240751	3.93143e-13		0.0174864	0.00240867	3.87719e-13
29	rs10913257:G:T	-0.0107	0.0018	2.376e-09		-0.0107119	0.00180006	2.66758e-09		-0.0106258	0.00180226	3.72845e-09		-0.0105844	0.00180547	4.5622e-09		-0.0105757	0.00180631	4.77361e-09
30	rs10919388:A:C	-0.0333	0.0019	9.712e-66		-0.033328	0.00190006	7.03389e-69		-0.033125	0.0019024	6.66056e-68		-0.0330275	0.00190581	2.79782e-67		-0.0330071	0.0019067	3.88127e-67
31	rs10923724:C:T	0.0347	0.0017	1.25e-89		0.0348068	0.00170005	3.67636e-93		0.0340319	0.00170212	6.22981e-89		0.0336594	0.00170513	9.76094e-87		0.0335817	0.00170592	2.87883e-86
32	rs10963067:C:A	-0.0209	0.0032	5.859e-11		-0.0208907	0.0032001	6.6596e-11		-0.0209583	0.00320395	6.09456e-11		-0.0209908	0.00320958	6.14919e-11		-0.0209976	0.00321106	6.18648e-11
33	rs10980797:A:G	-0.0182	0.002	4.515e-20		-0.0181975	0.00200006	9.16441e-20		-0.0182159	0.00200254	9.33592e-20		-0.0182248	0.00200615	1.04205e-19		-0.0182266	0.0020071	1.07494e-19
34	rs11042077:G:A	0.0124	0.0019	4.986e-11		0.0123525	0.00190006	7.97236e-11		0.012697	0.0019024	2.48599e-11		0.0128625	0.00190581	1.48755e-11		0.012897	0.0019067	1.34193e-11
35	rs1105881:C:G	-0.0156	0.0019	1.101e-16		-0.0156314	0.00190006	1.92331e-16		-0.0154038	0.0019024	5.63075e-16		-0.0152944	0.00190581	1.01387e-15		-0.0152716	0.0019067	1.1525e-15
36	rs11074934:C:T	0.0119	0.002	3.792e-09		0.0119517	0.00200006	2.29159e-09		0.0115765	0.00200254	7.42867e-09		0.0113962	0.00200615	1.34188e-08		0.0113586	0.0020071	1.5207e-08
37	rs11078594:G:C	-0.0149	0.0025	3.658e-09		-0.0149237	0.00250008	2.38279e-09		-0.0147515	0.00250324	3.79297e-09		-0.0146688	0.00250785	4.94108e-09		-0.0146515	0.00250906	5.23784e-09
38	rs11082430:C:G	0.0125	0.0021	1.549e-09		0.0125339	0.00210007	2.39689e-09		0.0122879	0.00210268	5.09841e-09		0.0121696	0.00210649	7.59429e-09		0.012145	0.00210749	8.27446e-09
39	rs11085744:C:T	0.0109	0.0018	1.946e-09		0.0109576	0.00180006	1.1477e-09		0.0105394	0.00180226	4.97819e-09		0.0103384	0.00180547	1.0273e-08		0.0102965	0.00180631	1.19623e-08
40	rs11088991:T:C	0.0125	0.002	5.264e-10		0.0125526	0.00200006	3.47226e-10		0.0121712	0.00200254	1.21762e-09		0.0119879	0.00200615	2.29232e-09		0.0119497	0.0020071	2.62101e-09
41	rs1111875:C:T	-0.0112	0.0017	8.717e-11		-0.0112373	0.00170005	3.84409e-11		-0.0109667	0.00170212	1.1716e-10		-0.0108366	0.00170513	2.08014e-10		-0.0108095	0.00170592	2.35129e-10
42	rs11129657:T:C	-0.0147	0.0022	2.307e-11		-0.0146008	0.00220007	3.21179e-11		-0.0153204	0.00220282	3.52749e-12		-0.0156663	0.00220683	1.25648e-12		-0.0157384	0.00220788	1.01614e-12
43	rs11134029:T:C	0.0143	0.002	5.724e-13		0.0142898	0.00200006	9.02044e-13		0.0143636	0.00200254	7.35216e-13		0.0143991	0.00200615	7.10001e-13		0.0144065	0.0020071	7.08507e-13
44	rs11187537:G:C	0.0163	0.0021	2.431e-15		0.016317	0.00210007	7.86567e-15		0.0161939	0.00210268	1.34387e-14		0.0161348	0.00210649	1.86527e-14		0.0161225	0.00210749	2.00835e-14
45	rs11204762:A:G	0.014	0.0021	3.391e-11		0.0140254	0.00210007	2.41303e-11		0.0138409	0.00210268	4.62529e-11		0.0137522	0.00210649	6.64237e-11		0.0137337	0.00210749	7.19036e-11
46	rs11205773:T:C	0.0187	0.0031	2.308e-09		0.0187729	0.0031001	1.3992e-09		0.018244	0.00310408	4.16722e-09		0.0179897	0.00310989	7.2645e-09		0.0179367	0.00311141	8.17523e-09
47	rs11235:T:C	-0.0222	0.0018	1.231e-36		-0.0222814	0.00180006	3.43172e-35		-0.0216909	0.00180226	2.31412e-33		-0.0214071	0.00180547	1.98312e-32		-0.0213479	0.00180631	3.13164e-32
48	rs112907088:A:G	-0.0409	0.0065	2.25e-10		-0.0410094	0.00650021	2.8098e-10		-0.0402159	0.00650831	6.444e-10		-0.0398346	0.00652014	9.99613e-10		-0.039755	0.00652325	1.09876e-09
49	rs1139653:A:T	0.0181	0.002	7.492e-20		0.018117	0.00200006	1.32641e-19		0.0179939	0.00200254	2.57378e-19		0.0179348	0.00200615	3.89395e-19		0.0179225	0.0020071	4.27717e-19
50	rs1144:T:C	-0.015	0.0018	5.57e-17		-0.0149542	0.00180006	9.76276e-17		-0.0152863	0.00180226	2.21763e-17		-0.015446	0.00180547	1.17751e-17		-0.0154793	0.00180631	1.03893e-17
51	rs114760566:C:A	0.0932	0.0049	9.027e-82		0.0934204	0.00490016	4.95562e-81		0.0918213	0.00490633	3.74718e-78		0.0910527	0.00491535	1.31878e-76		0.0908923	0.00491772	2.85108e-76
52	rs11574514:C:T	-0.0285	0.0043	5.043e-11		-0.0286043	0.00430014	2.89258e-11		-0.0278478	0.00430549	9.93343e-11		-0.0274842	0.00431331	1.86655e-10		-0.0274083	0.00431537	2.13475e-10
53	rs11592754:A:C	-0.0215	0.0025	3.223e-18		-0.0215602	0.00250008	6.4761e-18		-0.0211235	0.00250297	3.19068e-17		-0.0209136	0.00250721	7.34143e-17		-0.0208698	0.00250832	8.77852e-17
54	rs11670056:C:T	-0.0237	0.0038	4.301e-10		-0.0238289	0.00380013	3.59805e-10		-0.022894	0.00380506	1.7799e-09		-0.0224446	0.00381227	3.92129e-09		-0.0223509	0.00381416	4.62936e-09
55	rs11722554:G:A	-0.0334	0.0049	1.319e-11		-0.0335102	0.00490016	7.9976e-12		-0.0327106	0.00490633	2.61046e-11		-0.0323263	0.00491535	4.81299e-11		-0.0322462	0.00491772	5.48526e-11
56	rs11724804:G:A	-0.017	0.0018	7.607e-21		-0.0169695	0.00180006	4.21229e-21		-0.0171909	0.00180226	1.4485e-21		-0.0172973	0.00180547	9.65553e-22		-0.0173195	0.00180631	8.95233e-22
57	rs11746028:C:T	-0.0141	0.0024	2.002e-09		-0.01415	0.00240007	3.73183e-09		-0.0137871	0.00240283	9.58772e-09		-0.0136127	0.00240687	1.55137e-08		-0.0135763	0.00240793	1.71859e-08
58	rs11747001:A:G	0.0172	0.002	7.734e-18		0.0171788	0.00200006	8.7634e-18		0.0173326	0.00200254	4.91578e-18		0.0174065	0.00200615	4.07879e-18		0.0174219	0.0020071	3.95269e-18
59	rs11757455:G:A	-0.0221	0.0037	2.204e-09		-0.022167	0.00370012	2.08709e-09		-0.0216811	0.00370465	4.84549e-09		-0.0214475	0.00371127	7.51349e-09		-0.0213988	0.00371302	8.2539e-09
60	rs11770285:C:G	0.0309	0.0031	7.057e-24		0.0309754	0.0031001	1.65606e-23		0.0304281	0.00310381	1.08809e-22		0.030165	0.00310924	2.96463e-22		0.0301101	0.00311067	3.68091e-22
61	rs11786566:T:G	-0.0109	0.0018	2.77e-09		-0.0109517	0.00180006	1.17156e-09		-0.0105765	0.00180226	4.39767e-09		-0.0103962	0.00180547	8.50258e-09		-0.0103586	0.00180631	9.77093e-09
62	rs11897119:T:C	-0.0142	0.0017	5.69e-16		-0.014189	0.00170005	7.04985e-17		-0.0142689	0.00170212	5.15701e-17		-0.0143074	0.00170513	4.829e-17		-0.0143154	0.00170592	4.79629e-17
63	rs1190982:T:C	0.0159	0.0019	2.458e-16		0.0158644	0.00190006	6.86031e-17		0.0161227	0.0019024	2.35175e-17		0.0162469	0.00190581	1.52899e-17		0.0162728	0.0019067	1.40761e-17
64	rs12138803:C:T	0.0254	0.0019	9.888e-39		0.025422	0.00190006	7.95854e-41		0.0252621	0.0019024	3.06006e-40		0.0251853	0.00190581	7.18713e-40		0.0251692	0.0019067	8.72909e-40
65	rs1223581:C:T	0.0111	0.0018	6.961e-10		0.0111322	0.00180006	6.23531e-10		0.0108985	0.00180226	1.47439e-09		0.0107862	0.00180547	2.31271e-09		0.0107627	0.00180631	2.54727e-09
66	rs12325187:C:G	0.0127	0.0021	8.3e-10		0.0127144	0.00210007	1.41043e-09		0.0126099	0.00210268	2.00936e-09		0.0125596	0.00210649	2.48643e-09		0.0125491	0.00210749	2.60815e-09
67	rs12419064:A:G	-0.0141	0.0019	4.529e-14		-0.0141025	0.00190007	1.15256e-13		-0.0140841	0.00190267	1.33866e-13		-0.0140752	0.00190647	1.54906e-13		-0.0140734	0.00190747	1.60643e-13
68	rs12435790:A:G	0.0214	0.0035	1.161e-09		0.0214585	0.00350011	8.74373e-10		0.0210341	0.00350437	1.94604e-09		0.0208301	0.0035106	2.96535e-09		0.0207876	0.00351223	3.24652e-09
69	rs12441543:G:A	-0.0189	0.002	8.684e-22		-0.0189738	0.00200006	2.38767e-21		-0.0184387	0.00200254	3.33332e-20		-0.0181815	0.00200615	1.27045e-19		-0.0181278	0.0020071	1.68777e-19
70	rs12442323:C:T	-0.0149	0.0022	1.714e-11		-0.014822	0.00220009	1.61676e-11		-0.0153879	0.00220338	2.87391e-12		-0.0156598	0.00220819	1.32461e-12		-0.0157166	0.00220945	1.13274e-12
71	rs12454712:T:C	0.017	0.0018	1.326e-20		0.0171153	0.00180006	1.9408e-21		0.0162788	0.00180253	1.69952e-19		0.0158768	0.00180613	1.48885e-18		0.0157929	0.00180708	2.34173e-18
72	rs12459350:A:G	0.0141	0.0017	2.388e-16		0.0140763	0.00170005	1.23287e-16		0.0142485	0.00170212	5.71127e-17		0.0143312	0.00170513	4.28614e-17		0.0143485	0.00170592	4.06499e-17
73	rs12494105:G:C	-0.0123	0.0018	2.421e-11		-0.0122754	0.00180006	9.13851e-12		-0.0124538	0.00180226	4.8429e-12		-0.0125395	0.00180547	3.77663e-12		-0.0125574	0.00180631	3.60277e-12
74	rs1250259:T:A	-0.0164	0.002	1.035e-15		-0.0164449	0.00200006	1.99808e-16		-0.016119	0.00200254	8.32897e-16		-0.0159623	0.00200615	1.76709e-15		-0.0159296	0.0020071	2.07744e-15
75	rs12527712:C:T	0.0339	0.0033	6.845e-25		0.0339068	0.0033001	9.18607e-25		0.0338576	0.00330409	1.21864e-24		0.0338339	0.00330992	1.58066e-24		0.033829	0.00331145	1.68547e-24
76	rs12543555:A:G	-0.0138	0.0022	1.788e-10		-0.0138771	0.00220007	2.83388e-10		-0.0133174	0.00220255	1.48151e-09		-0.0130484	0.00220619	3.32963e-09		-0.0129923	0.00220715	3.94535e-09
77	rs12608426:G:A	0.0249	0.0034	1.83e-13		0.0248262	0.00340011	2.84354e-13		0.0253613	0.00340423	9.33789e-14		0.0256185	0.00341026	5.81419e-14		0.0256722	0.00341184	5.29495e-14
78	rs12608504:A:G	0.0258	0.0018	3.09e-47		0.0257364	0.00180006	2.26636e-46		0.0261977	0.00180226	7.15924e-48		0.0264194	0.00180547	1.72968e-48		0.0264657	0.00180631	1.31262e-48
79	rs12684047:T:A	-0.0154	0.0024	6.852e-11		-0.0152966	0.00240007	1.84904e-10		-0.0160469	0.00240283	2.41665e-11		-0.0164076	0.00240687	9.29697e-12		-0.0164828	0.00240793	7.63554e-12
80	rs12686771:C:T	0.0219	0.0024	6.84e-20		0.0219331	0.00240008	6.33399e-20		0.0216932	0.0024031	1.76151e-19		0.0215779	0.00240751	3.16642e-19		0.0215539	0.00240867	3.60479e-19
81	rs12692387:T:C	-0.0134	0.0021	1.967e-10		-0.013389	0.00210007	1.82371e-10		-0.0134689	0.00210268	1.49764e-10		-0.0135074	0.00210649	1.43365e-10		-0.0135154	0.00210749	1.42659e-10
82	rs12694042:C:T	0.0122	0.002	6.151e-10		0.0122738	0.00200006	8.42658e-10		0.0117387	0.00200254	4.57612e-09		0.0114815	0.00200615	1.04568e-08		0.0114278	0.0020071	1.24311e-08
83	rs12774134:C:T	-0.0188	0.0027	1.988e-12		-0.0188119	0.00270008	3.2344e-12		-0.0187258	0.00270325	4.29487e-12		-0.0186844	0.00270788	5.2005e-12		-0.0186757	0.0027091	5.43592e-12
84	rs12823266:A:G	0.0131	0.0021	2.369e-10		0.0130966	0.00210007	4.48106e-10		0.0131212	0.00210268	4.36892e-10		0.013133	0.00210649	4.5302e-10		0.0131355	0.00210749	4.58249e-10
85	rs12828318:A:G	0.0173	0.0023	3.838e-14		0.0173271	0.00230008	4.94792e-14		0.0171303	0.00230296	1.01913e-13		0.0170357	0.00230717	1.53802e-13		0.017016	0.00230827	1.68423e-13
86	rs1294432:C:T	0.0251	0.0017	5.237e-47		0.0251407	0.00170006	1.74794e-49		0.0248455	0.00170239	3.04546e-48		0.0247036	0.00170579	1.56978e-47		0.024674	0.00170668	2.25578e-47
87	rs13010546:C:T	0.0136	0.002	8.794e-12		0.0135958	0.00200006	1.06332e-11		0.0136265	0.00200254	1.01311e-11		0.0136413	0.00200615	1.04801e-11		0.0136444	0.0020071	1.06033e-11
88	rs13107325:C:T	-0.0306	0.0034	3.69e-19		-0.0309967	0.00340011	7.76653e-20		-0.0281183	0.00340423	1.45906e-16		-0.0267348	0.00341026	4.52213e-15		-0.0264462	0.00341184	9.09573e-15
89	rs13137905:T:G	0.0128	0.002	3.251e-10		0.0127898	0.00200006	1.60856e-10		0.0128636	0.00200254	1.33027e-10		0.0128991	0.00200615	1.27778e-10		0.0129065	0.0020071	1.27239e-10
90	rs13198178:G:C	0.0308	0.0037	1.163e-16		0.0308814	0.00370012	7.05836e-17		0.0302909	0.00370465	2.92308e-16		0.0300071	0.00371127	6.19596e-16		0.0299479	0.00371302	7.28411e-16
91	rs13223034:C:T	-0.0133	0.0019	3.667e-12		-0.0133161	0.00190006	2.41315e-12		-0.0131992	0.0019024	3.97064e-12		-0.0131431	0.00190581	5.33617e-12		-0.0131314	0.0019067	5.70051e-12
92	rs13234914:A:G	-0.0128	0.0019	1.282e-11		-0.0128017	0.00190006	1.61116e-11		-0.0127894	0.0019024	1.78287e-11		-0.0127835	0.00190581	1.97786e-11		-0.0127822	0.0019067	2.0301e-11
93	rs13256367:A:C	0.0182	0.0019	6.148e-22		0.0182263	0.00190006	8.60019e-22		0.0180356	0.0019024	2.53133e-21		0.017944	0.00190581	4.71192e-21		0.0179249	0.0019067	5.40677e-21
94	rs1328757:C:T	0.0141	0.0018	3.408e-15		0.0141017	0.00180006	4.72498e-15		0.0140894	0.00180226	5.38214e-15		0.0140835	0.00180547	6.16804e-15		0.0140822	0.00180631	6.38351e-15
95	rs1334576:G:A	-0.0171	0.0018	3.464e-21		-0.0170729	0.00180006	2.43255e-21		-0.0172697	0.00180226	9.49424e-22		-0.0173643	0.00180547	6.73771e-22		-0.017384	0.00180631	6.32979e-22
96	rs13379794:G:A	0.0109	0.0018	4.338e-09		0.0109263	0.00180006	1.27942e-09		0.0107356	0.00180226	2.57281e-09		0.010644	0.00180547	3.73749e-09		0.0106249	0.00180631	4.05172e-09
97	rs1345203:T:C	0.0264	0.0024	2.233e-28		0.0264568	0.00240008	2.95036e-28		0.0260447	0.0024031	2.2744e-27		0.0258467	0.00240751	6.90697e-27		0.0258053	0.00240867	8.7937e-27
98	rs1364422:C:T	0.0157	0.0019	1.071e-16		0.0157704	0.00190006	1.0418e-16		0.0152599	0.0019024	1.04551e-15		0.0150145	0.00190581	3.31877e-15		0.0149633	0.0019067	4.23603e-15
99	rs1385167:A:G	-0.0265	0.0025	7.947e-27		-0.0265127	0.00250008	2.83179e-26		-0.0264205	0.00250297	4.78422e-26		-0.0263761	0.00250721	6.97828e-26		-0.0263669	0.00250832	7.62569e-26
100	rs139271800:A:G	0.2393	0.035	8.596e-12		0.240274	0.0350012	6.66116e-12		0.233207	0.0350459	2.84572e-11		0.229811	0.0351111	5.94041e-11		0.229102	0.0351283	6.94429e-11
101	rs140201358:C:G	-0.0848	0.0086	9.583e-23		-0.0850569	0.00860029	4.60023e-23		-0.0831933	0.00861126	4.41571e-22		-0.0822975	0.00862728	1.43901e-21		-0.0821107	0.00863149	1.8539e-21
102	rs1406948:G:A	-0.0159	0.0018	2.076e-19		-0.0159076	0.00180006	9.80695e-19		-0.0158523	0.00180226	1.42038e-18		-0.0158257	0.00180547	1.86091e-18		-0.0158201	0.00180631	1.98325e-18
103	rs144033177:A:C	-0.0526	0.0083	2.209e-10		-0.0526966	0.00830028	2.17028e-10		-0.0519955	0.00831083	3.94093e-10		-0.0516585	0.00832626	5.49454e-10		-0.0515882	0.00833032	5.90959e-10
104	rs1440372:T:C	-0.0155	0.0019	9.53e-16		-0.015489	0.00190006	3.58453e-16		-0.0155689	0.0019024	2.74902e-16		-0.0156074	0.00190581	2.62588e-16		-0.0156154	0.0019067	2.6183e-16
105	rs144926207:T:C	0.0319	0.0053	1.599e-09		0.032006	0.00530018	1.55399e-09		0.0312372	0.0053069	3.95309e-09		0.0308676	0.00531671	6.40683e-09		0.0307905	0.00531929	7.10329e-09
106	rs145878042:A:G	0.0812	0.0097	8.07e-17		0.0815315	0.00970033	4.27785e-17		0.0791266	0.0097128	3.74195e-16		0.0779708	0.00973102	1.12307e-15		0.0777296	0.00973581	1.41796e-15
107	rs146182298:C:T	0.0314	0.0052	1.445e-09		0.031517	0.00520017	1.35482e-09		0.0306682	0.00520676	3.86003e-09		0.0302603	0.00521637	6.59129e-09		0.0301752	0.0052189	7.38622e-09
108	rs1481801:A:C	0.0116	0.0018	2.547e-10		0.0116424	0.00180006	9.94501e-11		0.0113349	0.00180226	3.18977e-10		0.0111871	0.00180547	5.78392e-10		0.0111562	0.00180631	6.56469e-10
109	rs1485745:T:G	0.0118	0.0018	4.844e-11		0.0117805	0.00180006	5.96892e-11		0.011922	0.00180226	3.71495e-11		0.01199	0.00180547	3.11742e-11		0.0120041	0.00180631	3.01864e-11
110	rs1494204:C:T	-0.0147	0.0018	8.062e-16		-0.014739	0.00180006	2.65453e-16		-0.0144561	0.00180226	1.04804e-15		-0.0143201	0.00180547	2.1649e-15		-0.0142917	0.00180631	2.53091e-15
111	rs149921263:G:A	0.0401	0.0053	4.27e-14		0.0401975	0.00530018	3.34599e-14		0.0394902	0.0053069	9.9702e-14		0.0391502	0.00531671	1.78992e-13		0.0390793	0.00531929	2.03149e-13
112	rs150841499:C:T	-0.0201	0.0032	4.108e-10		-0.0201661	0.00320011	2.94398e-10		-0.0196864	0.00320422	8.05228e-10		-0.0194558	0.00321023	1.35638e-09		-0.0194077	0.00321181	1.5164e-09
113	rs1511022:C:T	0.0169	0.0027	6.397e-10		0.0169068	0.00270009	3.81139e-10		0.0168576	0.00270352	4.50558e-10		0.0168339	0.00270853	5.12712e-10		0.016829	0.00270984	5.2877e-10
114	rs1522811:C:A	-0.0129	0.0021	1.638e-09		-0.0129449	0.00210007	7.09072e-10		-0.012619	0.00210268	1.95651e-09		-0.0124623	0.00210649	3.29575e-09		-0.0124296	0.00210749	3.68335e-09
115	rs1541681:G:T	-0.0123	0.002	1.279e-09		-0.0122144	0.00200006	1.01526e-09		-0.0128356	0.00200254	1.45843e-10		-0.0131342	0.00200615	5.87221e-11		-0.0131964	0.0020071	4.86898e-11
116	rs1561:C:T	0.0216	0.0035	9.253e-10		0.0216161	0.00350011	6.58155e-10		0.0214992	0.00350437	8.51705e-10		0.0214431	0.0035106	1.00822e-09		0.0214314	0.00351223	1.04803e-09
117	rs1569135:A:G	0.0205	0.0017	2.986e-33		0.020433	0.00170005	2.82206e-33		0.0209189	0.00170212	1.0257e-34		0.0211525	0.00170513	2.44901e-35		0.0212012	0.00170592	1.84203e-35
118	rs1635853:T:G	0.0159	0.0017	6.36e-20		0.0159822	0.00170005	5.40412e-21		0.0153856	0.00170212	1.57937e-19		0.0150989	0.00170513	8.36943e-19		0.0150391	0.00170592	1.1883e-18
119	rs16907277:A:G	-0.0228	0.0029	9.082e-15		-0.0228653	0.0029001	3.16271e-15		-0.0223917	0.0029038	1.24669e-14		-0.0221641	0.00290921	2.56448e-14		-0.0221166	0.00291063	2.99453e-14
120	rs16976826:C:T	0.0199	0.0021	1.253e-21		0.0199695	0.00210007	1.92538e-21		0.0194652	0.00210268	2.09604e-20		0.0192228	0.00210649	7.13966e-20		0.0191722	0.00210749	9.27115e-20
121	rs16978854:G:A	-0.0334	0.0048	2.736e-12		-0.0334941	0.00480016	3.00038e-12		-0.0328114	0.00480619	8.67708e-12		-0.0324833	0.00481501	1.51717e-11		-0.0324148	0.00481733	1.71083e-11
122	rs17067999:C:T	-0.0164	0.0026	1.446e-10		-0.0164331	0.00260008	2.61201e-10		-0.0161932	0.00260311	4.94933e-10		-0.0160779	0.00260754	7.00761e-10		-0.0160539	0.00260871	7.55818e-10
123	rs17101456:A:G	-0.0251	0.0028	1.342e-19		-0.0251017	0.00280009	3.11371e-19		-0.0250894	0.00280339	3.56595e-19		-0.0250835	0.00280822	4.17777e-19		-0.0250822	0.00280949	4.35049e-19
124	rs17154889:C:A	-0.0158	0.0019	3.899e-16		-0.0158814	0.00190006	6.36007e-17		-0.0152909	0.0019024	9.15227e-16		-0.0150071	0.00190581	3.42298e-15		-0.0149479	0.0019067	4.51726e-15
125	rs17289035:G:A	0.0137	0.0022	9.165e-10		0.0137373	0.00220007	4.26459e-10		0.0134667	0.00220282	9.75362e-10		0.0133366	0.00220683	1.50952e-09		0.0133095	0.00220788	1.65832e-09
126	rs17311057:C:T	0.0145	0.002	1.72e-12		0.0145839	0.00200006	3.06011e-13		0.013975	0.00200254	2.98002e-12		0.0136824	0.00200615	9.0899e-12		0.0136213	0.0020071	1.14827e-11
127	rs17326656:G:T	0.0153	0.0021	5.773e-13		0.0152669	0.00210007	3.60195e-13		0.0155068	0.00210268	1.64597e-13		0.0156221	0.00210649	1.20539e-13		0.0156461	0.00210749	1.13574e-13
128	rs17369710:T:C	-0.0116	0.002	4.594e-09		-0.0115958	0.00200006	6.72335e-09		-0.0116265	0.00200254	6.40232e-09		-0.0116413	0.00200615	6.52112e-09		-0.0116444	0.0020071	6.56843e-09
129	rs17417407:G:T	0.0138	0.0023	1.314e-09		0.0137856	0.00230008	2.05325e-09		0.0138901	0.00230296	1.62504e-09		0.0139404	0.00230717	1.52008e-09		0.0139509	0.00230827	1.50469e-09
130	rs174829:A:G	-0.014	0.0019	6.284e-13		-0.0139898	0.00190006	1.80052e-13		-0.0140636	0.0019024	1.43996e-13		-0.0140991	0.00190581	1.3828e-13		-0.0141065	0.0019067	1.37867e-13
131	rs17509001:T:C	-0.0161	0.0025	5.144e-11		-0.0161178	0.00250008	1.14142e-10		-0.0159886	0.00250297	1.68224e-10		-0.0159266	0.00250721	2.12099e-10		-0.0159136	0.00250832	2.23397e-10
132	rs17511102:A:T	-0.02	0.0033	7.958e-10		-0.0200754	0.0033001	1.17752e-09		-0.0195281	0.00330409	3.41561e-09		-0.019265	0.00330992	5.87158e-09		-0.0192101	0.00331145	6.58796e-09
133	rs1757471:C:T	0.0146	0.0018	5.468e-16		0.0145924	0.00180006	5.20504e-16		0.0146477	0.00180226	4.38456e-16		0.0146743	0.00180547	4.37447e-16		0.0146799	0.00180631	4.40095e-16
134	rs17703354:T:C	-0.0202	0.0033	1.247e-09		-0.0202534	0.0033001	8.39881e-10		-0.0198659	0.00330409	1.82659e-09		-0.0196797	0.00330992	2.75321e-09		-0.0196408	0.00331145	3.0075e-09
135	rs17703883:T:C	-0.0149	0.0021	7.274e-13		-0.0149254	0.00210007	1.18492e-12		-0.0147409	0.00210268	2.37384e-12		-0.0146522	0.00210649	3.50642e-12		-0.0146337	0.00210749	3.82014e-12
136	rs17764730:C:T	-0.0162	0.0021	9.679e-15		-0.0162348	0.00210007	1.07054e-14		-0.0159826	0.00210268	2.93696e-14		-0.0158614	0.00210649	5.08246e-14		-0.0158361	0.00210749	5.72591e-14
137	rs1800978:C:G	0.0262	0.0026	2.621e-23		0.0262543	0.00260009	5.66948e-24		0.0258606	0.00260338	2.97654e-23		0.0256714	0.00260819	7.37499e-23		0.025632	0.00260945	8.98672e-23
138	rs1805740:G:T	-0.0179	0.002	1.163e-19		-0.0179356	0.00200006	3.0329e-19		-0.0176773	0.00200254	1.07091e-18		-0.0175531	0.00200615	2.13972e-18		-0.0175272	0.0020071	2.48831e-18
139	rs180958337:C:T	0.0878	0.0132	3.327e-11		0.0879628	0.0132004	2.67163e-11		0.0867819	0.0132174	5.17857e-11		0.0862143	0.0132423	7.48811e-11		0.0860959	0.0132488	8.11834e-11
140	rs1893781:C:A	0.0175	0.0028	3.273e-10		0.0174915	0.00280009	4.19003e-10		0.017553	0.00280339	3.81653e-10		0.0175826	0.00280822	3.82244e-10		0.0175888	0.00280949	3.83813e-10
141	rs1979527:C:A	0.0134	0.0022	2.364e-09		0.0133898	0.00220007	1.15704e-09		0.0134636	0.00220282	9.8385e-10		0.0134991	0.00220683	9.53661e-10		0.0135065	0.00220788	9.51108e-10
142	rs1997833:T:C	-0.0138	0.0019	1.63e-13		-0.0137941	0.00190006	3.87661e-13		-0.0138371	0.0019024	3.50234e-13		-0.0138578	0.00190581	3.5588e-13		-0.0138621	0.0019067	3.58951e-13
143	rs2012485:C:T	-0.0293	0.0044	2.67e-11		-0.0293008	0.00440014	2.75574e-11		-0.0292947	0.00440563	2.94344e-11		-0.0292917	0.00441365	3.20952e-11		-0.0292911	0.00441576	3.28241e-11
144	rs2027982:T:C	-0.0121	0.0018	2.196e-11		-0.0121424	0.00180006	1.52445e-11		-0.0118349	0.00180226	5.1445e-11		-0.0116871	0.00180547	9.59831e-11		-0.0116562	0.00180631	1.09625e-10
145	rs2028386:C:G	-0.0126	0.0018	2.753e-12		-0.0126551	0.00180006	2.05962e-12		-0.0122553	0.00180226	1.04627e-11		-0.0120632	0.00180547	2.36563e-11		-0.0120231	0.00180631	2.81099e-11
146	rs2047937:C:T	-0.0147	0.0017	7.308e-18		-0.014739	0.00170005	4.33181e-18		-0.0144561	0.00170212	2.01368e-17		-0.0143201	0.00170513	4.53186e-17		-0.0142917	0.00170592	5.3965e-17
147	rs2061708:G:C	0.0162	0.002	6.988e-16		0.016172	0.00200006	6.17825e-16		0.016375	0.00200254	2.90693e-16		0.0164725	0.00200615	2.19285e-16		0.0164929	0.0020071	2.08156e-16
148	rs2075665:A:T	0.0112	0.0018	1.205e-09		0.0112559	0.00180006	4.02373e-10		0.01085	0.00180226	1.74156e-09		0.0106549	0.00180547	3.60277e-09		0.0106142	0.00180631	4.19857e-09
149	rs2124307:T:C	-0.0127	0.0018	4.955e-12		-0.0127348	0.00180006	1.4984e-12		-0.0124826	0.00180226	4.32632e-12		-0.0123614	0.00180547	7.5605e-12		-0.0123361	0.00180631	8.52488e-12
150	rs2145272:G:A	-0.0247	0.0018	3.95e-43		-0.0248577	0.00180006	2.23761e-43		-0.0237137	0.00180226	1.53534e-39		-0.0231638	0.00180547	1.11608e-37		-0.0230491	0.00180631	2.73071e-37
151	rs2158828:A:G	-0.0135	0.0023	3.423e-09		-0.0134805	0.00230008	4.60378e-09		-0.013622	0.00230296	3.31898e-09		-0.01369	0.00230717	2.96241e-09		-0.0137041	0.00230827	2.90348e-09
152	rs2167750:C:T	0.0274	0.0018	5.529e-53		0.0274466	0.00180006	1.70703e-52		0.0271083	0.00180226	3.93493e-51		0.0269458	0.00180547	2.28225e-50		0.0269118	0.00180631	3.35703e-50
153	rs2200155:G:A	-0.0138	0.0019	1.264e-13		-0.0137805	0.00190006	4.08658e-13		-0.013922	0.0019024	2.51468e-13		-0.01399	0.00190581	2.12481e-13		-0.0140041	0.0019067	2.0625e-13
154	rs2222543:G:C	-0.0147	0.0018	1.622e-15		-0.0147102	0.00180006	3.03177e-16		-0.0146364	0.00180226	4.61838e-16		-0.0146009	0.00180547	6.11306e-16		-0.0145935	0.00180631	6.5214e-16
155	rs2236519:G:A	0.0298	0.0019	4.071e-58		0.0298687	0.00190006	1.10598e-55		0.0293705	0.0019024	8.99278e-54		0.029131	0.00190581	9.56684e-53		0.0290811	0.0019067	1.59652e-52
156	rs2272790:G:A	-0.0133	0.0019	7.993e-12		-0.0133153	0.00190006	2.42086e-12		-0.0132046	0.0019024	3.89306e-12		-0.0131513	0.00190581	5.17588e-12		-0.0131402	0.0019067	5.51701e-12
157	rs2277339:T:G	-0.0224	0.0029	2.347e-14		-0.0224441	0.0029001	1.0014e-14		-0.0221243	0.0029038	2.55502e-14		-0.0219705	0.00290921	4.28379e-14		-0.0219385	0.00291063	4.79569e-14
158	rs227733:C:A	0.0128	0.002	7.521e-11		0.0128373	0.00200006	1.37677e-10		0.0125667	0.00200254	3.48778e-10		0.0124366	0.00200615	5.67321e-10		0.0124095	0.0020071	6.29758e-10
159	rs2279469:G:C	0.013	0.0018	7.922e-13		0.0130237	0.00180006	4.64923e-13		0.0128515	0.00180226	9.9789e-13		0.0127688	0.00180547	1.52421e-12		0.0127515	0.00180631	1.67225e-12
160	rs2294239:A:G	0.0243	0.0017	4.04e-44		0.0243144	0.00170005	2.12184e-46		0.0242099	0.00170212	6.55997e-46		0.0241596	0.00170513	1.42946e-45		0.0241491	0.00170592	1.71345e-45
161	rs2294823:C:T	0.0116	0.0019	2.721e-09		0.0116085	0.00190006	9.99264e-10		0.011547	0.0019024	1.2815e-09		0.0115174	0.00190581	1.5097e-09		0.0115112	0.0019067	1.56768e-09
162	rs2299253:T:C	0.0115	0.0017	1.669e-11		0.0116043	0.00170005	8.74228e-12		0.0108478	0.00170212	1.85242e-10		0.0104842	0.00170513	7.8169e-10		0.0104083	0.00170592	1.05224e-09
163	rs2373078:C:T	0.0215	0.0029	1.114e-13		0.0215314	0.0029001	1.13327e-13		0.0213038	0.0029038	2.19207e-13		0.0211944	0.00290921	3.20967e-13		0.0211716	0.00291063	3.49274e-13
164	rs2376585:T:C	-0.0175	0.0023	5.501e-14		-0.0175415	0.00230008	2.41204e-14		-0.0172402	0.00230296	7.09504e-14		-0.0170953	0.00230717	1.26624e-13		-0.0170651	0.00230827	1.4354e-13
165	rs2387280:A:T	0.0178	0.0023	1.723e-14		0.0178644	0.00230008	8.0439e-15		0.017397	0.00230296	4.21451e-14		0.0171723	0.00230717	9.83956e-14		0.0171255	0.00230827	1.17865e-13
166	rs2398893:A:G	0.0153	0.0019	6.75e-16		0.0152517	0.00190006	9.99327e-16		0.0156023	0.0019024	2.37658e-16		0.0157708	0.00190581	1.28339e-16		0.0158059	0.0019067	1.13585e-16
167	rs2503100:A:G	-0.0245	0.0024	4.856e-25		-0.0244898	0.00240007	1.90689e-24		-0.0245636	0.00240283	1.56784e-24		-0.0245991	0.00240687	1.60709e-24		-0.0246065	0.00240793	1.63106e-24
168	rs2524163:C:T	0.024	0.0017	4.388e-43		0.0240721	0.00170005	1.62961e-45		0.0235493	0.00170212	1.56109e-43		0.023298	0.00170513	1.67758e-42		0.0232456	0.00170592	2.78988e-42
169	rs2526886:G:T	0.0138	0.0021	1.006e-10		0.0137847	0.00210008	5.2409e-11		0.0138954	0.00210295	3.90607e-11		0.0139487	0.00210715	3.59974e-11		0.0139598	0.00210826	3.55631e-11
170	rs2529411:G:C	-0.0114	0.0019	2.832e-09		-0.0113746	0.00190006	2.14507e-09		-0.0115591	0.0019024	1.23167e-09		-0.0116478	0.00190581	9.856e-10		-0.0116663	0.0019067	9.44309e-10
171	rs2595004:C:T	-0.0156	0.0024	3.389e-11		-0.0155678	0.00240007	8.7922e-11		-0.0158015	0.00240283	4.82636e-11		-0.0159138	0.00240687	3.79558e-11		-0.0159373	0.00240793	3.62467e-11
172	rs2602680:T:G	0.0116	0.0018	1.011e-10		0.0116458	0.00180006	9.82183e-11		0.0113137	0.00180226	3.44074e-10		0.011154	0.00180547	6.4955e-10		0.0111207	0.00180631	7.4331e-10
173	rs2603229:T:C	0.0123	0.0021	2.989e-09		0.0122932	0.00210007	4.8069e-09		0.0123424	0.00210268	4.36155e-09		0.0123661	0.00210649	4.34552e-09		0.012371	0.00210749	4.35741e-09
174	rs2701523:A:G	0.0129	0.002	3.206e-10		0.0128975	0.00200006	1.12948e-10		0.0129159	0.00200254	1.12016e-10		0.0129248	0.00200615	1.17453e-10		0.0129266	0.0020071	1.19112e-10
175	rs270960:A:C	0.0111	0.0018	9.043e-10		0.0110941	0.00180006	7.13018e-10		0.0111371	0.00180226	6.42871e-10		0.0111578	0.00180547	6.40963e-10		0.0111621	0.00180631	6.43008e-10
176	rs2786198:A:G	0.0134	0.0021	1.842e-10		0.0134161	0.00210007	1.67615e-10		0.0132992	0.00210268	2.53373e-10		0.0132431	0.00210649	3.24053e-10		0.0132314	0.00210749	3.42385e-10
177	rs2791550:T:G	-0.037	0.0018	3.35e-93		-0.037067	0.00180006	3.23055e-94		-0.0365811	0.00180226	1.35615e-91		-0.0363475	0.00180547	3.87592e-90		-0.0362988	0.00180631	8.07389e-90
178	rs2836141:T:C	0.0154	0.0018	1.546e-17		0.0154093	0.00180006	1.12416e-17		0.0153417	0.00180226	1.70251e-17		0.0153092	0.00180547	2.26497e-17		0.0153024	0.00180631	2.42037e-17
179	rs28408682:A:G	-0.0122	0.0019	1.822e-10		-0.0122712	0.00190007	1.05887e-10		-0.0117546	0.00190267	6.49457e-10		-0.0115063	0.00190647	1.58596e-09		-0.0114544	0.00190747	1.91273e-09
180	rs28451064:G:A	0.018	0.003	2.874e-09		0.0179602	0.0030001	2.14381e-09		0.0182492	0.00300394	1.2391e-09		0.0183882	0.00300955	9.96631e-10		0.0184172	0.00301102	9.5605e-10
181	rs2898237:A:G	0.0118	0.0018	7.473e-11		0.0118203	0.00180006	5.14605e-11		0.0116727	0.00180226	9.37288e-11		0.0116018	0.00180547	1.31076e-10		0.011587	0.00180631	1.41085e-10
182	rs2925979:T:C	0.0265	0.0019	7.332e-46		0.0265008	0.00190006	3.26446e-44		0.0264947	0.0019024	4.34126e-44		0.0264917	0.00190581	6.28671e-44		0.0264911	0.0019067	6.91992e-44
183	rs2970332:G:A	0.0156	0.0021	1.006e-13		0.015639	0.00210007	9.55608e-14		0.0153561	0.00210268	2.81195e-13		0.0152201	0.00210649	4.9983e-13		0.0151917	0.00210749	5.65941e-13
184	rs299615:G:A	-0.0148	0.0025	1.708e-09		-0.0148254	0.00250008	3.02949e-09		-0.0146409	0.00250297	4.9332e-09		-0.0145522	0.00250721	6.46885e-09		-0.0145337	0.00250832	6.86444e-09
185	rs2997447:G:A	-0.0137	0.0021	1.379e-10		-0.0137025	0.00210007	6.80887e-11		-0.0136841	0.00210268	7.61883e-11		-0.0136752	0.00210649	8.47269e-11		-0.0136734	0.00210749	8.69879e-11
186	rs3110697:A:G	0.0123	0.0018	1.08e-11		0.0123153	0.00180006	7.83183e-12		0.0122046	0.00180226	1.27174e-11		0.0121513	0.00180547	1.69312e-11		0.0121402	0.00180631	1.80475e-11
187	rs3218121:G:A	0.0217	0.0032	9.414e-12		0.0217797	0.0032001	1.00394e-11		0.0212015	0.00320395	3.65796e-11		0.0209237	0.00320958	7.07152e-11		0.0208657	0.00321106	8.13559e-11
188	rs322396:A:G	0.0119	0.002	2.881e-09		0.0119186	0.00200006	2.53582e-09		0.0117833	0.00200254	3.99965e-09		0.0117183	0.00200615	5.1826e-09		0.0117047	0.0020071	5.48739e-09
189	rs332105:G:A	-0.0137	0.0018	4.925e-14		-0.0136703	0.00180006	3.09259e-14		-0.0138856	0.00180226	1.3129e-14		-0.0139891	0.00180547	9.32289e-15		-0.0140106	0.00180631	8.73128e-15
190	rs34000:T:C	0.014	0.0019	3.681e-14		0.014028	0.00190006	1.54871e-13		0.013825	0.0019024	3.67135e-13		0.0137275	0.00190581	5.89182e-13		0.0137071	0.0019067	6.5317e-13
191	rs34312154:G:A	0.0188	0.003	3.182e-10		0.0189043	0.00300012	2.95386e-10		0.0181478	0.0030045	1.53931e-09		0.0177842	0.00301091	3.49282e-09		0.0177083	0.00301259	4.15013e-09
192	rs34905952:G:A	0.0209	0.0026	1.226e-15		0.0210085	0.00260009	6.48175e-16		0.0202212	0.00260365	8.06908e-15		0.0198429	0.00260885	2.82769e-14		0.0197639	0.00261022	3.68251e-14
193	rs352300:C:G	0.0106	0.0018	2.919e-09		0.0106432	0.00180006	3.36508e-09		0.0103296	0.00180226	9.95696e-09		0.0101788	0.00180547	1.72275e-08		0.0101473	0.00180631	1.93504e-08
194	rs35344256:C:A	0.0142	0.0021	3.815e-11		0.0141839	0.00210008	1.43831e-11		0.0143008	0.00210295	1.04381e-11		0.0143569	0.00210715	9.52983e-12		0.0143686	0.00210826	9.39915e-12
195	rs35419826:G:A	-0.0157	0.0026	1.721e-09		-0.015689	0.00260009	1.59928e-09		-0.0157689	0.00260338	1.38592e-09		-0.0158074	0.00260819	1.35551e-09		-0.0158154	0.00260945	1.35439e-09
196	rs35710478:G:C	0.0118	0.002	3.761e-09		0.011811	0.00200006	3.51966e-09		0.0117311	0.00200254	4.68183e-09		0.0116926	0.00200615	5.59597e-09		0.0116846	0.0020071	5.82694e-09
197	rs357438:G:C	-0.0114	0.0019	3.79e-09		-0.0114186	0.00190006	1.85957e-09		-0.0112833	0.0019024	3.00875e-09		-0.0112183	0.00190581	3.94746e-09		-0.0112047	0.0019067	4.19051e-09
198	rs3731861:T:C	-0.0112	0.0019	1.398e-09		-0.0111805	0.00190005	3.99728e-09		-0.011322	0.00190214	2.64509e-09		-0.01139	0.00190518	2.25322e-09		-0.0114041	0.00190598	2.18606e-09
199	rs3741378:C:T	-0.0224	0.0025	1.134e-19		-0.0224653	0.00250008	2.56774e-19		-0.0219917	0.00250297	1.5467e-18		-0.0217641	0.00250721	3.93674e-18		-0.0217166	0.00250832	4.80893e-18
200	rs3757298:A:C	-0.0205	0.003	6.064e-12		-0.0205305	0.00300009	7.73939e-12		-0.0203091	0.00300367	1.36642e-11		-0.0202027	0.0030089	1.8896e-11		-0.0201805	0.00301028	2.0298e-11
201	rs3761706:G:A	0.0321	0.0037	1.699e-18		0.0322238	0.00370012	3.06985e-18		0.0313258	0.00370465	2.77181e-17		0.0308942	0.00371127	8.47441e-17		0.0308042	0.00371302	1.07441e-16
202	rs3786897:A:G	-0.0279	0.0017	2.997e-58		-0.0278966	0.00170005	1.64227e-60		-0.0279212	0.00170212	1.79568e-60		-0.027933	0.00170513	2.58071e-60		-0.0279355	0.00170592	2.85619e-60
203	rs3792751:C:T	0.0136	0.0018	1.41e-14		0.0136559	0.00180006	3.28929e-14		0.01325	0.00180226	1.954e-13		0.0130549	0.00180547	4.80279e-13		0.0130142	0.00180631	5.81089e-13
204	rs3803042:G:A	0.0268	0.0018	4.841e-49		0.0268237	0.00180006	3.21791e-50		0.0266515	0.00180226	1.75424e-49		0.0265688	0.00180547	5.11006e-49		0.0265515	0.00180631	6.51579e-49
205	rs3807947:T:G	0.0137	0.0018	7.537e-14		0.0137356	0.00180006	2.3358e-14		0.0134773	0.00180226	7.54579e-14		0.0133531	0.00180547	1.40413e-13		0.0133272	0.00180631	1.6052e-13
206	rs3851294:A:G	-0.0257	0.0031	9.031e-17		-0.0257186	0.0031001	1.07605e-16		-0.0255833	0.00310381	1.68572e-16		-0.0255183	0.00310924	2.26309e-16		-0.0255047	0.00311067	2.42152e-16
207	rs3936510:G:T	0.0299	0.0022	4.623e-43		0.0299153	0.00220007	4.1469e-42		0.0298046	0.00220255	1.01496e-41		0.0297513	0.00220619	1.90681e-41		0.0297402	0.00220715	2.20981e-41
208	rs402294:G:A	0.014	0.0024	2.905e-09		0.0139491	0.00240007	6.17437e-09		0.0143182	0.00240283	2.53993e-09		0.0144955	0.00240687	1.71667e-09		0.0145325	0.00240793	1.58686e-09
209	rs41277978:C:A	0.073	0.0117	4.705e-10		0.0730636	0.0117004	4.25046e-10		0.0726023	0.0117153	5.74757e-10		0.0723806	0.0117372	6.96914e-10		0.0723343	0.0117429	7.28227e-10
210	rs4293945:A:T	0.0117	0.0018	1.692e-10		0.0117314	0.00180006	7.16241e-11		0.0115038	0.00180226	1.73653e-10		0.0113944	0.00180547	2.77124e-10		0.0113716	0.00180631	3.06456e-10
211	rs4371408:A:G	0.0164	0.0019	7.465e-19		0.0163212	0.00190006	8.71141e-18		0.0168932	0.0019024	6.6898e-19		0.0171681	0.00190581	2.09276e-19		0.0172254	0.0019067	1.65302e-19
212	rs4372913:A:G	-0.0159	0.0022	2.648e-13		-0.015883	0.00220007	5.22444e-13		-0.0160061	0.00220282	3.69803e-13		-0.0160652	0.00220683	3.34397e-13		-0.0160775	0.00220788	3.29217e-13
213	rs4420638:A:G	0.0229	0.0024	6.809e-22		0.0227245	0.00240008	2.846e-21		0.0239977	0.0024031	1.75267e-23		0.0246096	0.00240751	1.57996e-24		0.0247373	0.00240867	9.61004e-25
214	rs4474021:G:T	0.0118	0.0019	2.437e-10		0.011817	0.00190006	4.9954e-10		0.0116939	0.0019024	7.89841e-10		0.0116348	0.00190581	1.02844e-09		0.0116225	0.0019067	1.09036e-09
215	rs4489410:A:C	-0.012	0.002	4.581e-09		-0.0120534	0.00200006	1.67541e-09		-0.0116659	0.00200254	5.69162e-09		-0.0114797	0.00200615	1.05117e-08		-0.0114408	0.0020071	1.19673e-08
216	rs4558863:T:C	-0.021	0.0024	4.69e-19		-0.0209568	0.00240007	2.50823e-18		-0.0212704	0.00240283	8.57861e-19		-0.0214212	0.00240687	5.583e-19		-0.0214527	0.00240793	5.14166e-19
217	rs4646342:G:A	-0.0172	0.0018	3.536e-21		-0.0172093	0.00180006	1.17269e-21		-0.0171417	0.00180226	1.88423e-21		-0.0171092	0.00180547	2.63458e-21		-0.0171024	0.00180631	2.84955e-21
218	rs4684857:G:C	0.0211	0.002	2.99e-25		0.0211458	0.00200006	3.99502e-26		0.0208137	0.00200254	2.65027e-25		0.020654	0.00200615	7.39355e-25		0.0206207	0.0020071	9.23912e-25
219	rs4686696:G:A	0.0152	0.0018	5.665e-17		0.0152509	0.00180006	2.40326e-17		0.0148818	0.00180226	1.48959e-16		0.0147045	0.00180547	3.81139e-16		0.0146675	0.00180631	4.65755e-16
220	rs4773173:A:G	0.0153	0.0018	4.232e-17		0.0153398	0.00180006	1.57009e-17		0.0150508	0.00180226	6.7646e-17		0.0149118	0.00180547	1.46574e-16		0.0148828	0.00180631	1.73148e-16
221	rs4789261:G:C	0.0286	0.0033	1.121e-17		0.0286076	0.00330011	4.37137e-18		0.0285523	0.00330436	5.58264e-18		0.0285257	0.00331057	6.89993e-18		0.0285201	0.0033122	7.26615e-18
222	rs4794033:G:A	-0.0194	0.003	8.688e-11		-0.0194441	0.00300009	9.10216e-11		-0.0191243	0.00300367	1.92813e-10		-0.0189705	0.0030089	2.8855e-10		-0.0189385	0.00301028	3.14873e-10
223	rs4902630:A:G	0.0124	0.0018	3.007e-12		0.0124153	0.00180006	5.3058e-12		0.0123046	0.00180226	8.65249e-12		0.0122513	0.00180547	1.15534e-11		0.0122402	0.00180631	1.23236e-11
224	rs4951588:C:T	-0.0118	0.0018	1.016e-10		-0.0118017	0.00180006	5.51639e-11		-0.0117894	0.00180226	6.0919e-11		-0.0117835	0.00180547	6.72997e-11		-0.0117822	0.00180631	6.8999e-11
225	rs4964058:G:A	0.0113	0.0018	2.838e-10		0.0113195	0.00180006	3.20738e-10		0.011178	0.00180226	5.56627e-10		0.01111	0.00180547	7.57646e-10		0.0110959	0.00180631	8.10676e-10
226	rs4964656:G:C	-0.0159	0.002	4.937e-16		-0.0158271	0.00200006	2.50671e-15		-0.016356	0.00200254	3.14424e-16		-0.0166103	0.00200615	1.23498e-16		-0.0166633	0.0020071	1.02208e-16
227	rs541091:G:A	-0.0199	0.0019	2.987e-26		-0.0199771	0.00190007	7.45399e-26		-0.0194174	0.00190267	1.87603e-24		-0.0191484	0.00190647	9.77031e-24		-0.0190923	0.00190747	1.38813e-23
228	rs55747707:G:A	-0.0244	0.0024	3.047e-25		-0.0244848	0.00240009	1.9499e-24		-0.0238697	0.00240337	3.0285e-23		-0.0235741	0.00240817	1.25263e-22		-0.0235124	0.00240943	1.69667e-22
229	rs55920843:T:G	0.0859	0.0093	2.683e-20		0.0860814	0.00930031	2.1271e-20		0.0847652	0.00931197	8.80123e-20		0.0841326	0.009329	1.90872e-19		0.0840006	0.00933349	2.25888e-19
230	rs56185013:G:A	-0.0168	0.0024	2.492e-12		-0.0168254	0.00240008	2.37697e-12		-0.0166409	0.0024031	4.36655e-12		-0.0165522	0.00240751	6.18758e-12		-0.0165337	0.00240867	6.68329e-12
231	rs56196860:C:A	-0.0357	0.0058	6.452e-10		-0.035767	0.00580019	6.98127e-10		-0.0352811	0.0058076	1.23997e-09		-0.0350475	0.00581841	1.70622e-09		-0.0349988	0.00582126	1.82972e-09
232	rs56271783:G:C	0.059	0.0049	1.212e-33		0.0590949	0.00490016	1.72213e-33		0.0584061	0.00490633	1.12508e-32		0.058075	0.00491535	3.26447e-32		0.0580059	0.00491772	4.12836e-32
233	rs598104:A:T	-0.0137	0.0018	5.365e-14		-0.0136975	0.00180006	2.75255e-14		-0.0137159	0.00180226	2.73226e-14		-0.0137248	0.00180547	2.92072e-14		-0.0137266	0.00180631	2.97848e-14
234	rs59888683:C:T	0.0142	0.0024	1.801e-09		0.0142526	0.00240009	2.87901e-09		0.0138712	0.00240337	7.85366e-09		0.0136879	0.00240817	1.31612e-08		0.0136497	0.00240943	1.46931e-08
235	rs6018291:C:G	-0.0139	0.0018	1.329e-14		-0.0138449	0.00180006	1.45575e-14		-0.0142447	0.00180226	2.70515e-15		-0.0144368	0.00180547	1.28346e-15		-0.0144769	0.00180631	1.10476e-15
236	rs6040229:A:G	-0.0112	0.0018	5.266e-10		-0.0112068	0.00180006	4.79135e-10		-0.0111576	0.00180226	5.98235e-10		-0.0111339	0.00180547	6.96926e-10		-0.011129	0.00180631	7.2211e-10
237	rs6047259:C:T	0.0104	0.0018	4.321e-09		0.0104229	0.00180006	7.02575e-09		0.0102568	0.00180226	1.26221e-08		0.010177	0.00180547	1.73267e-08		0.0101604	0.00180631	1.85598e-08
238	rs6054471:T:C	0.0122	0.0021	4.1e-09		0.0121966	0.00210007	6.33294e-09		0.0122212	0.00210268	6.16509e-09		0.012233	0.00210649	6.34814e-09		0.0122355	0.00210749	6.40881e-09
239	rs62012773:A:G	-0.0174	0.0027	1.668e-10		-0.0174407	0.00270009	1.05189e-10		-0.0171455	0.00270352	2.26934e-10		-0.0170036	0.00270853	3.43404e-10		-0.016974	0.00270984	3.75662e-10
240	rs62070804:C:T	0.0469	0.0075	4.363e-10		0.0471221	0.00750026	3.32673e-10		0.0455107	0.00750998	1.36102e-09		0.0447362	0.00752419	2.75375e-09		0.0445746	0.00752793	3.19554e-09
241	rs62271373:T:A	0.0408	0.0043	3.441e-21		0.0408517	0.00430015	2.09745e-21		0.0404765	0.00430576	5.42807e-21		0.0402962	0.00431397	9.55479e-21		0.0402586	0.00431613	1.08421e-20
242	rs62621197:C:T	-0.0358	0.0055	8.875e-11		-0.0359212	0.00550018	6.53698e-11		-0.0350417	0.00550718	1.97958e-10		-0.034619	0.00551739	3.50716e-10		-0.0345308	0.00552008	3.96279e-10
243	rs634869:T:C	0.0229	0.0017	2.598e-40		0.0229203	0.00170005	1.99279e-41		0.0227727	0.00170212	8.01403e-41		0.0227018	0.00170513	1.92361e-40		0.022687	0.00170592	2.34695e-40
244	rs6426912:T:C	0.0191	0.0029	6.152e-11		0.0191331	0.0029001	4.1847e-11		0.0188932	0.0029038	7.69877e-11		0.0187779	0.00290921	1.08469e-10		0.0187539	0.00291063	1.16958e-10
245	rs6432188:T:C	0.0143	0.0023	2.251e-10		0.0143721	0.00230007	4.14327e-10		0.0138493	0.00230269	1.80583e-09		0.013598	0.00230653	3.73701e-09		0.0135456	0.00230754	4.35439e-09
246	rs6480914:G:A	0.0133	0.002	3.205e-11		0.0132958	0.00200006	2.97779e-11		0.0133265	0.00200254	2.83651e-11		0.0133413	0.00200615	2.92676e-11		0.0133444	0.0020071	2.95901e-11
247	rs6556301:G:T	0.0206	0.0018	2.026e-29		0.0206958	0.00180006	1.36117e-30		0.0200008	0.00180226	1.28801e-28		0.0196667	0.00180547	1.24634e-27		0.0195971	0.00180631	2.01173e-27
248	rs664532:T:C	0.0134	0.0019	1.376e-12		0.0133941	0.00190007	1.79878e-12		0.0134371	0.00190267	1.63833e-12		0.0134578	0.00190647	1.67674e-12		0.0134621	0.00190747	1.69419e-12
249	rs6658424:T:A	-0.0143	0.002	2.884e-13		-0.0142941	0.00200006	8.88233e-13		-0.0143371	0.00200254	8.09831e-13		-0.0143578	0.00200615	8.2515e-13		-0.0143621	0.0020071	8.32636e-13
250	rs6688233:C:T	0.021	0.0021	9.638e-24		0.0209856	0.00210007	1.63866e-23		0.0210901	0.00210268	1.12352e-23		0.0211404	0.00210649	1.06031e-23		0.0211509	0.00210749	1.05818e-23
251	rs6705646:A:G	0.0254	0.0017	3.971e-48		0.0254873	0.00170005	8.27459e-51		0.0248538	0.00170212	2.73861e-48		0.0245493	0.00170513	5.3763e-47		0.0244858	0.00170592	1.01403e-46
252	rs6721459:A:G	-0.0178	0.0018	4.077e-23		-0.0177771	0.00180006	5.29783e-23		-0.0179432	0.00180226	2.37537e-23		-0.018023	0.00180547	1.81916e-23		-0.0180396	0.00180631	1.73766e-23
253	rs6752964:T:C	-0.0189	0.0028	1.661e-11		-0.0188652	0.00280009	1.6127e-11		-0.0191174	0.00280339	9.14306e-12		-0.0192386	0.00280822	7.34291e-12		-0.0192639	0.00280949	7.04611e-12
254	rs6795831:A:C	0.0348	0.0023	4.905e-53		0.0348161	0.00230007	9.23527e-52		0.0346992	0.00230269	2.59092e-51		0.0346431	0.00230653	5.46639e-51		0.0346314	0.00230754	6.5164e-51
255	rs6853254:T:G	0.0174	0.0019	4.021e-20		0.0174246	0.00190006	4.70665e-20		0.0172462	0.0019024	1.24005e-19		0.0171605	0.00190581	2.1701e-19		0.0171426	0.0019067	2.45667e-19
256	rs6859752:C:T	0.012	0.0019	3.674e-10		0.0119898	0.00190006	2.78617e-10		0.0120636	0.0019024	2.27858e-10		0.0120991	0.00190581	2.17356e-10		0.0121065	0.0019067	2.16101e-10
257	rs6867518:T:C	-0.018	0.0027	1.927e-11		-0.0180949	0.00270008	2.06115e-11		-0.0174061	0.00270325	1.20308e-10		-0.017075	0.00270788	2.86961e-10		-0.0170059	0.0027091	3.44436e-10
258	rs6872807:G:T	0.0108	0.0018	2.187e-09		0.0108068	0.00180006	1.93019e-09		0.0107576	0.00180226	2.38784e-09		0.0107339	0.00180547	2.7606e-09		0.010729	0.00180631	2.85507e-09
259	rs6905288:G:A	0.0444	0.0018	9.04e-140		0.0444848	0.00180006	7.75863e-135		0.0438697	0.00180226	7.12207e-131		0.0435741	0.00180547	1.08542e-128		0.0435124	0.00180631	3.25262e-128
260	rs6932767:G:T	0.0154	0.0022	4.256e-12		0.0153593	0.00220007	2.92511e-12		0.0156545	0.00220282	1.18938e-12		0.0157964	0.00220683	8.18711e-13		0.015826	0.00220788	7.61175e-13
261	rs6940715:A:C	0.0222	0.003	6.11e-14		0.0222373	0.00300009	1.2422e-13		0.0219667	0.00300367	2.6071e-13		0.0218366	0.0030089	3.94776e-13		0.0218095	0.00301028	4.32414e-13
262	rs6985478:G:A	0.0148	0.002	5.963e-14		0.0147457	0.00200006	1.67289e-13		0.0151394	0.00200254	4.02754e-14		0.0153286	0.00200615	2.15871e-14		0.015368	0.0020071	1.9055e-14
263	rs699370:T:C	-0.0127	0.0018	3.784e-12		-0.0127102	0.00180006	1.65332e-12		-0.0126364	0.00180226	2.35918e-12		-0.0126009	0.00180547	2.96661e-12		-0.0125935	0.00180631	3.12616e-12
264	rs7003062:T:C	-0.0124	0.0018	2.055e-11		-0.0124246	0.00180006	5.11678e-12		-0.0122462	0.00180253	1.09134e-11		-0.0121605	0.00180613	1.66309e-11		-0.0121426	0.00180708	1.82377e-11
265	rs7020604:A:G	0.0129	0.0021	7.039e-10		0.0128941	0.00210007	8.26091e-10		0.0129371	0.00210268	7.61788e-10		0.0129578	0.00210649	7.6808e-10		0.0129621	0.00210749	7.72351e-10
266	rs7070749:G:A	0.0136	0.002	9.1e-12		0.0135814	0.00200006	1.1178e-11		0.0137167	0.00200254	7.40337e-12		0.0137817	0.00200615	6.43209e-12		0.0137953	0.0020071	6.27589e-12
267	rs7086377:T:G	0.0119	0.0018	6.88e-11		0.0119051	0.00180006	3.74768e-11		0.0118682	0.00180226	4.54329e-11		0.0118504	0.00180547	5.25083e-11		0.0118467	0.00180631	5.43431e-11
268	rs7102:T:C	-0.0115	0.0018	1.383e-10		-0.0115127	0.00180006	1.59763e-10		-0.0114205	0.00180226	2.34651e-10		-0.0113761	0.00180547	2.95873e-10		-0.0113669	0.00180631	3.11679e-10
269	rs711076:T:C	-0.0123	0.0018	1.489e-11		-0.0123339	0.00180006	7.28492e-12		-0.0120879	0.00180226	1.98547e-11		-0.0119696	0.00180547	3.36451e-11		-0.011945	0.00180631	3.76851e-11
270	rs711869:G:A	-0.0186	0.0018	1.961e-24		-0.0185771	0.00180006	5.70524e-25		-0.0187432	0.00180226	2.48348e-25		-0.018823	0.00180547	1.8956e-25		-0.0188396	0.00180631	1.81102e-25
271	rs7119797:C:T	-0.013	0.0018	5.491e-13		-0.0130034	0.00180006	5.05269e-13		-0.0129788	0.00180226	5.95919e-13		-0.012967	0.00180547	6.86718e-13		-0.0129645	0.00180631	7.10879e-13
272	rs71439172:G:A	-0.0233	0.0029	3.371e-16		-0.0232983	0.00290009	9.46165e-16		-0.0233106	0.00290353	9.87831e-16		-0.0233165	0.00290856	1.08788e-15		-0.0233178	0.00290988	1.11679e-15
273	rs71511786:A:T	0.0228	0.0037	5.184e-10		0.0227847	0.00370012	7.37437e-10		0.0228954	0.00370465	6.40248e-10		0.0229487	0.00371127	6.26962e-10		0.0229598	0.00371302	6.2662e-10
274	rs715300:C:T	0.0144	0.0019	1.107e-13		0.0144475	0.00190006	2.8781e-14		0.014103	0.0019024	1.23189e-13		0.0139375	0.00190581	2.60902e-13		0.013903	0.0019067	3.06253e-13
275	rs717795:T:C	-0.0196	0.0023	6.858e-18		-0.0196246	0.00230008	1.43656e-17		-0.0194462	0.00230296	3.06599e-17		-0.0193605	0.00230717	4.80137e-17		-0.0193426	0.00230827	5.30696e-17
276	rs7198287:C:T	-0.0137	0.0022	1.045e-09		-0.0136763	0.00220007	5.09079e-10		-0.0138485	0.00220282	3.24256e-10		-0.0139312	0.00220683	2.74032e-10		-0.0139485	0.00220788	2.65652e-10
277	rs7213608:C:T	-0.0115	0.0019	3.146e-09		-0.0113711	0.00190006	2.16893e-09		-0.012306	0.0019024	9.88523e-11		-0.0127554	0.00190581	2.18806e-11		-0.0128491	0.0019067	1.5959e-11
278	rs7225453:T:C	-0.0145	0.0023	2.662e-10		-0.0144424	0.00230008	3.40585e-10		-0.0148606	0.00230296	1.0978e-10		-0.0150616	0.00230717	6.65711e-11		-0.0151035	0.00230827	6.02083e-11
279	rs7235010:G:A	0.0186	0.0021	5.647e-19		0.0186356	0.00210007	7.06865e-19		0.0183773	0.00210268	2.33216e-18		0.0182531	0.00210649	4.50718e-18		0.0182272	0.00210749	5.205e-18
280	rs7252102:A:G	-0.0141	0.002	9.396e-13		-0.0141212	0.00200006	1.66063e-12		-0.0139674	0.00200254	3.06152e-12		-0.0138935	0.00200615	4.345e-12		-0.0138781	0.0020071	4.69455e-12
281	rs727428:T:C	0.0158	0.0018	4.253e-18		0.0158466	0.00180006	1.32735e-18		0.0155083	0.00180226	7.63407e-18		0.0153458	0.00180547	1.90237e-17		0.0153118	0.00180631	2.31376e-17
282	rs7279347:G:A	-0.0121	0.0018	1.998e-11		-0.0121466	0.00180006	1.49992e-11		-0.0118083	0.00180226	5.67786e-11		-0.0116458	0.00180547	1.11648e-10		-0.0116118	0.00180631	1.28889e-10
283	rs72823057:G:C	0.0294	0.0038	1.692e-14		0.02935	0.00380013	1.13252e-14		0.0297129	0.00380506	5.77475e-15		0.0298873	0.00381227	4.51391e-15		0.0299237	0.00381416	4.31556e-15
284	rs72877579:C:T	-0.0347	0.0033	3.293e-26		-0.0347593	0.00330012	6.10221e-26		-0.0343288	0.00330464	2.80971e-25		-0.0341219	0.00331124	6.6977e-25		-0.0340787	0.00331297	8.11172e-25
285	rs72959041:G:A	0.1624	0.0044	2.08e-293		0.162592	0.00440017	6.92269e-299		0.161196	0.00440676	6.0925e-293		0.160525	0.00441637	2.84988e-289		0.160385	0.0044189	1.92111e-288
286	rs73001065:G:C	0.0219	0.0037	3.68e-09		0.0219212	0.00370014	3.13397e-09		0.0217674	0.00370548	4.24418e-09		0.0216935	0.00371329	5.15354e-09		0.0216781	0.00371534	5.38689e-09
287	rs73094710:T:G	0.0197	0.0032	1.195e-09		0.019806	0.00320011	6.04876e-10		0.0190372	0.00320422	2.82812e-09		0.0186676	0.00321023	6.06144e-09		0.0185905	0.00321181	7.11492e-09
288	rs7350438:C:T	-0.0116	0.0019	3.627e-10		-0.0115797	0.00190006	1.09877e-09		-0.0117273	0.0019024	7.07188e-10		-0.0117982	0.00190581	5.99105e-10		-0.011813	0.0019067	5.80955e-10
289	rs73858966:T:A	0.0244	0.0037	2.461e-11		0.0244025	0.00370012	4.25056e-11		0.0243841	0.00370465	4.64101e-11		0.0243752	0.00371127	5.10349e-11		0.0243734	0.00371302	5.22769e-11
290	rs73942938:T:C	-0.0146	0.0025	4.462e-09		-0.0144949	0.00250009	6.72124e-09		-0.0152575	0.00250351	1.09811e-09		-0.0156241	0.00250851	4.71113e-10		-0.0157006	0.00250983	3.95891e-10
291	rs7395513:G:A	-0.0214	0.002	9.351e-27		-0.0214127	0.00200006	9.53841e-27		-0.0213205	0.00200254	1.80601e-26		-0.0212761	0.00200615	2.81062e-26		-0.0212669	0.0020071	3.11553e-26
292	rs740838:C:A	-0.0431	0.0058	8.976e-14		-0.0432399	0.00580019	8.99296e-14		-0.042225	0.00580733	3.56855e-13		-0.0417373	0.00581776	7.27766e-13		-0.0416355	0.00582051	8.4749e-13
293	rs747249:A:G	0.0114	0.0019	1.251e-09		0.0113814	0.00190006	2.09852e-09		0.0115167	0.0019024	1.41498e-09		0.0115817	0.00190581	1.22409e-09		0.0115953	0.0019067	1.19205e-09
294	rs7492628:C:G	-0.0229	0.0019	4.909e-32		-0.0230102	0.00190007	9.32693e-34		-0.0222106	0.00190267	1.74295e-31		-0.0218263	0.00190647	2.39059e-30		-0.0217462	0.00190747	4.15555e-30
295	rs7521902:C:A	-0.0129	0.002	1.468e-10		-0.0128958	0.00200006	1.13581e-10		-0.0129265	0.00200254	1.08168e-10		-0.0129413	0.00200615	1.11245e-10		-0.0129444	0.0020071	1.12365e-10
296	rs7530102:T:A	0.0117	0.0018	1.464e-10		0.0116847	0.00180006	8.50904e-11		0.0117954	0.00180226	5.95651e-11		0.0118487	0.00180547	5.28579e-11		0.0118598	0.00180631	5.17789e-11
297	rs7554947:C:T	-0.0151	0.0022	1.821e-11		-0.0151466	0.00220008	5.79576e-12		-0.0148083	0.00220309	1.79711e-11		-0.0146458	0.00220749	3.25439e-11		-0.0146118	0.00220865	3.69701e-11
298	rs755643:G:A	-0.0119	0.002	1.561e-09		-0.0118746	0.00200006	2.90122e-09		-0.0120591	0.00200254	1.72376e-09		-0.0121478	0.00200615	1.40178e-09		-0.0121663	0.0020071	1.34753e-09
299	rs757081:C:G	-0.0113	0.0018	4.025e-10		-0.011389	0.00180006	2.49934e-10		-0.0107432	0.00180226	2.50732e-09		-0.0104328	0.00180547	7.53893e-09		-0.0103681	0.00180631	9.47312e-09
300	rs757608:A:G	0.0194	0.0018	1.095e-26		0.0194704	0.00180006	2.87487e-27		0.0189599	0.00180226	6.98171e-26		0.0187145	0.00180547	3.56021e-25		0.0186633	0.00180631	5.03516e-25
301	rs7585974:C:G	0.0187	0.0026	2.307e-13		0.0187602	0.00260009	5.38481e-13		0.0183235	0.00260338	1.94518e-12		0.0181136	0.00260819	3.78698e-12		0.0180698	0.00260945	4.36706e-12
302	rs7680787:T:C	0.0138	0.0018	1.171e-14		0.0138229	0.00180006	1.60165e-14		0.0136568	0.00180226	3.5193e-14		0.013577	0.00180547	5.48008e-14		0.0135604	0.00180631	6.0404e-14
303	rs7708285:G:A	-0.0132	0.0019	2.998e-12		-0.0132568	0.00190006	3.01472e-12		-0.0128447	0.0019024	1.4596e-11		-0.0126467	0.00190581	3.22633e-11		-0.0126053	0.0019067	3.81588e-11
304	rs7721054:T:C	0.0169	0.0019	1.559e-19		0.0169602	0.00190006	4.41186e-19		0.0165235	0.0019024	3.76658e-18		0.0163136	0.00190581	1.12914e-17		0.0162698	0.0019067	1.42654e-17
305	rs7744833:A:G	0.0117	0.0019	1.423e-09		0.011661	0.00190006	8.40027e-10		0.0119439	0.0019024	3.42163e-10		0.0120799	0.00190581	2.3205e-10		0.0121083	0.0019067	2.148e-10
306	rs7795371:A:G	0.0172	0.0018	2.886e-21		0.0172814	0.00180006	7.95892e-22		0.0166909	0.00180226	2.02272e-20		0.0164071	0.00180547	1.01364e-19		0.0163479	0.00180631	1.42384e-19
307	rs7798002:G:T	0.0319	0.0021	4.234e-50		0.0319093	0.00210007	3.85048e-52		0.0318417	0.00210268	8.37681e-52		0.0318092	0.00210649	1.60528e-51		0.0318024	0.00210749	1.8796e-51
308	rs780159:A:G	-0.0163	0.0018	3.332e-20		-0.0163093	0.00180006	1.29919e-19		-0.0162417	0.00180226	2.026e-19		-0.0162092	0.00180547	2.76198e-19		-0.0162024	0.00180631	2.96901e-19
309	rs7827182:G:C	-0.0166	0.0019	3.921e-19		-0.0167416	0.00190006	1.2396e-18		-0.0157144	0.0019024	1.45259e-16		-0.0152208	0.00190581	1.38804e-15		-0.0151178	0.0019067	2.21377e-15
310	rs7854560:C:T	0.0116	0.0019	5.854e-10		0.011678	0.00190006	7.94053e-10		0.0111121	0.0019024	5.18475e-09		0.0108402	0.00190581	1.28556e-08		0.0107834	0.0019067	1.55359e-08
311	rs7903146:C:T	0.0181	0.0019	9.913e-22		0.0182509	0.00190006	7.5846e-22		0.0171561	0.0019024	1.9128e-19		0.0166299	0.00190581	2.64032e-18		0.0165201	0.0019067	4.54555e-18
312	rs7932891:A:G	0.0141	0.002	1.39e-12		0.0141144	0.00200006	1.70164e-12		0.0140099	0.00200254	2.63271e-12		0.0139596	0.00200615	3.44124e-12		0.0139491	0.0020071	3.65557e-12
313	rs7945962:G:A	0.0114	0.0018	2.202e-10		0.0114314	0.00180006	2.1454e-10		0.0112038	0.00180226	5.08235e-10		0.0110944	0.00180547	8.0013e-10		0.0110716	0.00180631	8.8215e-10
314	rs79664277:G:A	0.021	0.0035	2.339e-09		0.0209932	0.00350012	1.99936e-09		0.0210424	0.00350464	1.92325e-09		0.0210661	0.00351125	1.97805e-09		0.021071	0.00351299	1.99721e-09
315	rs797486:C:A	0.0373	0.0026	4.379e-46		0.0373136	0.00260009	1.05173e-46		0.0372152	0.00260338	2.3527e-46		0.0371679	0.00260819	4.453e-46		0.037158	0.00260945	5.1896e-46
316	rs7993238:A:C	-0.012	0.0019	1.683e-10		-0.0120136	0.00190006	2.56992e-10		-0.0119152	0.0019024	3.77069e-10		-0.0118679	0.00190581	4.74818e-10		-0.011858	0.0019067	5.00012e-10
317	rs801593:G:C	-0.0123	0.002	6.683e-10		-0.0122551	0.00200006	8.9362e-10		-0.012581	0.00200254	3.3305e-10		-0.0127377	0.00200615	2.16229e-10		-0.0127704	0.0020071	1.98333e-10
318	rs8024294:G:A	0.0177	0.0029	5.026e-10		0.0176635	0.00290009	1.12426e-09		0.017928	0.00290353	6.63501e-10		0.0180551	0.00290856	5.38055e-10		0.0180817	0.00290988	5.16945e-10
319	rs8054299:C:G	0.0146	0.0019	5.788e-14		0.014639	0.00190006	1.31371e-14		0.0143561	0.0019024	4.4776e-14		0.0142201	0.00190581	8.55731e-14		0.0141917	0.0019067	9.83785e-14
320	rs805768:C:T	0.0179	0.0023	1.646e-14		0.0179203	0.00230008	6.63892e-15		0.0177727	0.00230323	1.1963e-14		0.0177018	0.00230783	1.71576e-14		0.017687	0.00230904	1.86104e-14
321	rs8066985:A:G	0.0228	0.0017	2.028e-40		0.022867	0.00170005	3.04847e-41		0.0223811	0.00170212	1.72495e-39		0.0221475	0.00170513	1.41654e-38		0.0220988	0.00170592	2.22472e-38
322	rs8074638:G:A	0.0157	0.0023	2.118e-11		0.0157543	0.00230008	7.41344e-12		0.0153606	0.00230296	2.55878e-11		0.0151714	0.00230717	4.83966e-11		0.015132	0.00230827	5.54443e-11
323	rs8080903:T:C	-0.0146	0.0018	1.567e-15		-0.0145619	0.00180006	5.98319e-16		-0.0148386	0.00180226	1.82032e-16		-0.0149717	0.00180547	1.10989e-16		-0.0149994	0.00180631	1.00767e-16
324	rs8103017:C:G	-0.0196	0.0022	2.98e-19		-0.0196008	0.00220007	5.14093e-19		-0.0195947	0.00220282	5.82657e-19		-0.0195917	0.00220683	6.82006e-19		-0.0195911	0.00220788	7.103e-19
325	rs8126001:C:T	-0.0164	0.002	1.604e-16		-0.0164602	0.00200006	1.87484e-16		-0.0160235	0.00200254	1.22808e-15		-0.0158136	0.00200615	3.20681e-15		-0.0157698	0.0020071	3.93334e-15
326	rs8142329:A:G	-0.0165	0.0026	1.595e-10		-0.0165017	0.00260008	2.20109e-10		-0.0164894	0.00260311	2.38127e-10		-0.0164835	0.00260754	2.59108e-10		-0.0164822	0.00260871	2.64701e-10
327	rs821100:A:G	-0.0161	0.0022	3.989e-13		-0.0161924	0.00220007	1.83992e-13		-0.015522	0.00220282	1.83563e-12		-0.0151998	0.00220683	5.67335e-12		-0.0151326	0.00220788	7.18728e-12
328	rs848286:T:C	0.0116	0.0019	3.748e-10		0.0116517	0.00190005	8.66161e-10		0.0112765	0.00190214	3.05999e-09		0.0110962	0.00190518	5.73771e-09		0.0110586	0.00190598	6.5512e-09
329	rs863750:C:T	0.0373	0.0017	4.17e-101		0.0373949	0.00170006	3.12898e-107		0.0367061	0.00170239	4.1279e-103		0.036375	0.00170579	6.73313e-101		0.0363059	0.00170668	2.02789e-100
330	rs889129:T:A	-0.0198	0.0029	9.321e-12		-0.0198331	0.0029001	7.98831e-12		-0.0195932	0.0029038	1.50481e-11		-0.0194779	0.00290921	2.15281e-11		-0.0194539	0.00291063	2.3294e-11
331	rs905938:T:C	0.0243	0.002	1.345e-35		0.0244212	0.00200006	2.74163e-34		0.0235417	0.00200254	6.58208e-32		0.023119	0.00200615	9.97824e-31		0.0230308	0.0020071	1.76841e-30
332	rs910071:C:T	-0.0171	0.0019	6.274e-19		-0.0171805	0.00190006	1.53699e-19		-0.0165962	0.0019024	2.68876e-18		-0.0163154	0.00190581	1.12e-17		-0.0162568	0.0019067	1.51324e-17
333	rs910382:G:A	-0.0187	0.0018	2.757e-25		-0.0186847	0.00180006	3.05522e-25		-0.0187954	0.00180226	1.83098e-25		-0.0188487	0.00180547	1.6321e-25		-0.0188598	0.00180631	1.6106e-25
334	rs917191:G:C	0.0138	0.0018	5.113e-14		0.0138365	0.00180006	1.51013e-14		0.013572	0.00180226	5.05266e-14		0.0134449	0.00180547	9.56668e-14		0.0134183	0.00180631	1.09766e-13
335	rs917681:C:T	0.0115	0.0019	7.58e-10		0.0115186	0.00190006	1.34229e-09		0.0113833	0.0019024	2.18145e-09		0.0113183	0.00190581	2.87026e-09		0.0113047	0.0019067	3.04899e-09
336	rs930653:A:T	0.0112	0.0019	2.893e-09		0.0111898	0.00190006	3.88086e-09		0.0112636	0.0019024	3.20454e-09		0.0112991	0.00190581	3.05196e-09		0.0113065	0.0019067	3.03179e-09
337	rs9341990:A:G	0.0151	0.0018	9.459e-17		0.0151195	0.00180006	4.48569e-17		0.014978	0.00180226	9.51268e-17		0.01491	0.00180547	1.47794e-16		0.0148959	0.00180631	1.63025e-16
338	rs9388766:T:C	-0.017	0.0019	3.963e-20		-0.0170873	0.00190006	2.405e-19		-0.0164538	0.0019024	5.19548e-18		-0.0161493	0.00190581	2.37617e-17		-0.0160858	0.0019067	3.27136e-17
339	rs9415106:G:A	0.0142	0.002	9.781e-13		0.0142831	0.00200006	9.24482e-13		0.0136803	0.00200254	8.40306e-12		0.0133906	0.00200615	2.4757e-11		0.0133302	0.0020071	3.1045e-11
340	rs9435732:C:T	-0.0128	0.0019	2.57e-11		-0.0128441	0.00190006	1.38159e-11		-0.0125243	0.0019024	4.59775e-11		-0.0123705	0.00190581	8.52852e-11		-0.0123385	0.0019067	9.72956e-11
341	rs951252:A:G	-0.0185	0.0017	3.44e-27		-0.0185788	0.00170005	8.43409e-28		-0.0180068	0.00170212	3.72548e-26		-0.0177319	0.00170513	2.50096e-25		-0.0176746	0.00170592	3.74144e-25
342	rs9644033:A:T	0.0222	0.0021	3.404e-26		0.0222042	0.00210007	3.97136e-26		0.0221735	0.00210268	5.33661e-26		0.0221587	0.00210649	7.04139e-26		0.0221556	0.00210749	7.54168e-26
343	rs9647379:G:C	-0.015	0.0019	5.144e-16		-0.0149669	0.00190006	3.35114e-15		-0.0152068	0.0019024	1.31158e-15		-0.0153221	0.00190581	9.00656e-16		-0.0153461	0.0019067	8.38024e-16
344	rs9678859:A:G	0.0188	0.0023	7.97e-16		0.0188093	0.00230008	2.89317e-16		0.0187417	0.00230296	4.01562e-16		0.0187092	0.00230717	5.09752e-16		0.0187024	0.00230827	5.39218e-16
345	rs975385:C:T	-0.0114	0.0018	5.293e-10		-0.0114237	0.00180006	2.20531e-10		-0.0112515	0.00180226	4.29198e-10		-0.0111688	0.00180547	6.16821e-10		-0.0111515	0.00180631	6.67455e-10
346	rs9909443:C:T	-0.0138	0.0021	1.236e-10		-0.0137932	0.00210007	5.10006e-11		-0.0138424	0.00210268	4.60306e-11		-0.0138661	0.00210649	4.62416e-11		-0.013871	0.00210749	4.64886e-11

## Sheet: Slope-hunter
		Unadjusted				p<1				p<1e-4				p<1e-6				p<1e-8
	SNP	beta	se	p		beta	se	p		beta	se	p		beta	se	p		beta	se	p
1	rs10049088:C:T	-0.029	0.0018	1.45e-59		-0.0280603	0.0018824	2.68046e-58		-0.0294797	0.00182183	7.41517e-59		-0.0293906	0.0018145	5.47156e-59		-0.0296311	0.00183763	5.26901e-59
2	rs10054063:A:T	-0.0268	0.002	1.968e-39		-0.0300403	0.00211259	3.43721e-41		-0.0251458	0.00202994	2.71796e-39		-0.0254531	0.0020199	2.72921e-38		-0.0246237	0.00205155	4.48235e-38
3	rs10055995:C:T	-0.0109	0.0018	1.938e-09		-0.0133302	0.0018824	1.12431e-09		-0.00965936	0.00182183	5.63302e-09		-0.00988985	0.0018145	1.23997e-08		-0.00926781	0.00183763	1.46283e-08
4	rs10100423:A:T	-0.0418	0.0034	5.909e-34		-0.0433229	0.00356418	8.46953e-35		-0.0410225	0.00344354	2.9353e-34		-0.041167	0.00342893	6.4034e-34		-0.0407772	0.00347502	7.64359e-34
5	rs10100533:A:G	0.0143	0.0018	8.43e-15		0.0153369	0.0018824	1.73072e-15		0.0137707	0.00182183	4.49305e-15		0.013869	0.0018145	7.60421e-15		0.0136036	0.00183763	8.5304e-15
6	rs10249651:T:C	-0.0147	0.0018	1.224e-16		-0.0135335	0.0018824	3.65579e-16		-0.0152955	0.00182183	1.42812e-16		-0.0151849	0.0018145	9.84716e-17		-0.0154835	0.00183763	9.17393e-17
7	rs1029472:G:A	-0.0251	0.0042	1.744e-09		-0.0303169	0.00439544	1.87259e-09		-0.0224368	0.0042518	8.13825e-09		-0.0229315	0.00423441	1.67918e-08		-0.0215962	0.00428926	1.95507e-08
8	rs1029645:G:A	-0.0129	0.0018	7.195e-13		-0.0135805	0.0018824	7.16094e-13		-0.0125526	0.00182183	1.28505e-12		-0.0126172	0.0018145	1.80335e-12		-0.012443	0.00183763	1.94414e-12
9	rs1035942:A:G	0.0141	0.002	2.136e-12		0.0139056	0.00209261	1.82517e-12		0.0141993	0.00202454	1.70185e-12		0.0141808	0.00201631	1.74974e-12		0.0142306	0.0020423	1.76867e-12
10	rs1045241:C:T	-0.0185	0.0019	3.511e-22		-0.0202822	0.00198751	1.65407e-22		-0.0175902	0.00192319	1.056e-21		-0.0177592	0.0019154	2.82998e-21		-0.0173031	0.00193996	3.50082e-21
11	rs10462028:G:A	0.0189	0.0019	2.949e-23		0.0214922	0.00198751	1.81388e-23		0.0175766	0.00192319	2.6843e-22		0.0178225	0.0019154	1.06519e-21		0.017159	0.00193996	1.42843e-21
12	rs10463416:G:A	0.0137	0.0018	9.284e-14		0.0162274	0.00189214	2.04812e-14		0.0124097	0.00182446	1.69393e-13		0.0126494	0.00181625	4.8795e-13		0.0120025	0.00184213	6.10109e-13
13	rs10502148:C:T	-0.023	0.0018	5.865e-36		-0.0227084	0.0018824	2.31649e-37		-0.0231489	0.00182183	1.90686e-37		-0.0231212	0.0018145	2.11381e-37		-0.0231959	0.00183763	2.19438e-37
14	rs10507524:T:C	-0.0182	0.0031	2.679e-09		-0.0173251	0.00323929	4.53484e-09		-0.0186466	0.0031369	3.42344e-09		-0.0185637	0.00312451	3.11838e-09		-0.0187876	0.00316359	3.06883e-09
15	rs1051684:A:G	0.0132	0.0019	4.386e-12		0.0120983	0.00198751	4.15004e-12		0.0137624	0.00192319	2.01574e-12		0.0136579	0.0019154	1.51029e-12		0.0139399	0.00193996	1.42905e-12
16	rs1057119:C:G	0.0134	0.0022	9.169e-10		0.0145341	0.00230283	1.0332e-09		0.012821	0.00222726	1.98699e-09		0.0129286	0.00221811	2.83144e-09		0.0126383	0.00224697	3.05775e-09
17	rs10745659:C:G	-0.0127	0.0018	1.819e-12		-0.0113067	0.0018824	1.99148e-12		-0.0134113	0.00182183	7.32419e-13		-0.0132792	0.0018145	4.79845e-13		-0.0136358	0.00183763	4.41514e-13
18	rs10778504:C:T	0.0158	0.0021	2.525e-14		0.0169017	0.00219772	4.79843e-14		0.0152376	0.0021259	1.09846e-13		0.0153421	0.00211721	1.74068e-13		0.0150601	0.00214463	1.9253e-13
19	rs10799424:T:A	-0.0134	0.0023	3.086e-09		-0.0161867	0.00239855	4.6958e-09		-0.0119774	0.00232609	1.89608e-08		-0.0122417	0.00231733	3.76242e-08		-0.0115284	0.00234497	4.34401e-08
20	rs10808546:C:T	-0.0159	0.0017	1.981e-20		-0.0191403	0.0017773	5.32782e-21		-0.0142458	0.00172048	1.72026e-19		-0.0145531	0.0017136	9.53293e-19		-0.0137237	0.00173529	1.36579e-18
21	rs10817896:C:T	0.0126	0.002	3.299e-10		0.0125676	0.00209261	2.98854e-10		0.0126165	0.00202454	3.08056e-10		0.0126135	0.00201631	3.28245e-10		0.0126218	0.0020423	3.33932e-10
22	rs10820747:G:A	0.0271	0.0023	1.096e-31		0.0285905	0.00240794	3.94157e-32		0.0263391	0.00232861	2.00334e-31		0.0264804	0.00231901	5.12337e-31		0.0260989	0.0023493	6.30849e-31
23	rs10827226:T:C	0.0198	0.0029	4.798e-12		0.019638	0.00303861	8.73782e-12		0.0198827	0.00293675	8.62352e-12		0.0198673	0.00292442	9.09288e-12		0.0199088	0.00296333	9.23807e-12
24	rs10842707:C:T	0.0343	0.0021	1.523e-62		0.0364386	0.00218839	3.72205e-60		0.0332082	0.00212339	1.17113e-58		0.0334111	0.00211553	8.00597e-58		0.0328637	0.00214032	1.22018e-57
25	rs10843804:T:C	0.0153	0.0021	1.343e-13		0.015624	0.00219772	3.11076e-13		0.0151346	0.0021259	4.13029e-13		0.0151653	0.00211721	5.0453e-13		0.0150824	0.00214463	5.28707e-13
26	rs10878367:T:A	0.019	0.002	5.843e-21		0.0196805	0.00209261	1.93259e-21		0.0186526	0.00202454	4.00965e-21		0.0187172	0.00201631	6.32512e-21		0.018543	0.0020423	7.01371e-21
27	rs10880823:T:C	-0.0132	0.0021	5.653e-10		-0.0142045	0.00219772	3.01466e-10		-0.0126872	0.0021259	5.66305e-10		-0.0127825	0.00211721	8.00554e-10		-0.0125254	0.00214463	8.63338e-10
28	rs10887759:G:A	0.0173	0.0024	1.058e-12		0.0166195	0.00251305	5.99138e-13		0.0176474	0.00242997	4.31219e-13		0.0175828	0.00241991	3.93143e-13		0.017757	0.00245164	3.87719e-13
29	rs10913257:G:T	-0.0107	0.0018	2.376e-09		-0.0111536	0.0018824	2.66758e-09		-0.0104684	0.00182183	3.72845e-09		-0.0105114	0.0018145	4.5622e-09		-0.0103953	0.00183763	4.77361e-09
30	rs10919388:A:C	-0.0333	0.0019	9.712e-66		-0.0343693	0.00198751	7.03389e-69		-0.0327541	0.00192319	6.66056e-68		-0.0328555	0.0019154	2.79782e-67		-0.0325818	0.00193996	3.88127e-67
31	rs10923724:C:T	0.0347	0.0017	1.25e-89		0.0387828	0.0017773	3.67636e-93		0.0326157	0.00172048	6.22981e-89		0.033003	0.0017136	9.76094e-87		0.0319579	0.00173529	2.87883e-86
32	rs10963067:C:A	-0.0209	0.0032	5.859e-11		-0.0205436	0.00334439	6.6596e-11		-0.021082	0.00323825	6.09456e-11		-0.0210482	0.00322541	6.14919e-11		-0.0211394	0.00326592	6.18648e-11
33	rs10980797:A:G	-0.0182	0.002	4.515e-20		-0.0181028	0.00209261	9.16441e-20		-0.0182496	0.00202454	9.33592e-20		-0.0182404	0.00201631	1.04205e-19		-0.0182653	0.0020423	1.07494e-19
34	rs11042077:G:A	0.0124	0.0019	4.986e-11		0.0105854	0.00198751	7.97236e-11		0.0133263	0.00192319	2.48599e-11		0.0131542	0.0019154	1.48755e-11		0.0136187	0.00193996	1.34193e-11
35	rs1105881:C:G	-0.0156	0.0019	1.101e-16		-0.0167989	0.00198751	1.92331e-16		-0.014988	0.00192319	5.63075e-16		-0.0151017	0.0019154	1.01387e-15		-0.0147948	0.00193996	1.1525e-15
36	rs11074934:C:T	0.0119	0.002	3.792e-09		0.0138766	0.00209261	2.29159e-09		0.0108909	0.00202454	7.42867e-09		0.0110784	0.00201631	1.34188e-08		0.0105725	0.0020423	1.5207e-08
37	rs11078594:G:C	-0.0149	0.0025	3.658e-09		-0.0158073	0.00261816	2.38279e-09		-0.0144368	0.00253133	3.79297e-09		-0.0145229	0.00252081	4.94108e-09		-0.0142906	0.00255398	5.23784e-09
38	rs11082430:C:G	0.0125	0.0021	1.549e-09		0.0137961	0.00219772	2.39689e-09		0.0118383	0.0021259	5.09841e-09		0.0119613	0.00211721	7.59429e-09		0.0116295	0.00214463	8.27446e-09
39	rs11085744:C:T	0.0109	0.0018	1.946e-09		0.0131034	0.0018824	1.1477e-09		0.00977515	0.00182183	4.97819e-09		0.00998413	0.0018145	1.0273e-08		0.00942015	0.00183763	1.19623e-08
40	rs11088991:T:C	0.0125	0.002	5.264e-10		0.014509	0.00209261	3.47226e-10		0.0114744	0.00202454	1.21762e-09		0.0116649	0.00201631	2.29232e-09		0.0111507	0.0020423	2.62101e-09
41	rs1111875:C:T	-0.0112	0.0017	8.717e-11		-0.0126257	0.0017773	3.84409e-11		-0.0104722	0.00172048	1.1716e-10		-0.0106074	0.0017136	2.08014e-10		-0.0102424	0.00173529	2.35129e-10
42	rs11129657:T:C	-0.0147	0.0022	2.307e-11		-0.0109088	0.00230283	3.21179e-11		-0.0166354	0.00222726	3.52749e-12		-0.0162758	0.00221811	1.25648e-12		-0.0172462	0.00224697	1.01614e-12
43	rs11134029:T:C	0.0143	0.002	5.724e-13		0.0139112	0.00209261	9.02044e-13		0.0144985	0.00202454	7.35216e-13		0.0144616	0.00201631	7.10001e-13		0.0145612	0.0020423	7.08507e-13
44	rs11187537:G:C	0.0163	0.0021	2.431e-15		0.0169481	0.00219772	7.86567e-15		0.0159692	0.0021259	1.34387e-14		0.0160306	0.00211721	1.86527e-14		0.0158647	0.00214463	2.00835e-14
45	rs11204762:A:G	0.014	0.0021	3.391e-11		0.0149721	0.00219772	2.41303e-11		0.0135037	0.0021259	4.62529e-11		0.0135959	0.00211721	6.64237e-11		0.0133471	0.00214463	7.19036e-11
46	rs11205773:T:C	0.0187	0.0031	2.308e-09		0.0214867	0.00324884	1.3992e-09		0.0172774	0.00313947	4.16722e-09		0.0175417	0.00312622	7.2645e-09		0.0168284	0.003168	8.17523e-09
47	rs11235:T:C	-0.0222	0.0018	1.231e-36		-0.0253107	0.0018824	3.43172e-35		-0.020612	0.00182183	2.31412e-33		-0.020907	0.0018145	1.98312e-32		-0.0201108	0.00183763	3.13164e-32
48	rs112907088:A:G	-0.0409	0.0065	2.25e-10		-0.04508	0.00680338	2.8098e-10		-0.0387661	0.00658041	6.444e-10		-0.0391625	0.00655342	9.99613e-10		-0.0380926	0.00663857	1.09876e-09
49	rs1139653:A:T	0.0181	0.002	7.492e-20		0.0187481	0.00209261	1.32641e-19		0.0177692	0.00202454	2.57378e-19		0.0178306	0.00201631	3.89395e-19		0.0176647	0.0020423	4.27717e-19
50	rs1144:T:C	-0.015	0.0018	5.57e-17		-0.0132502	0.0018824	9.76276e-17		-0.0158933	0.00182183	2.21763e-17		-0.0157273	0.0018145	1.17751e-17		-0.0161752	0.00183763	1.03893e-17
51	rs114760566:C:A	0.0932	0.0049	9.027e-82		0.101625	0.00513121	4.95562e-81		0.0888991	0.0049613	3.74718e-78		0.0896982	0.00494072	1.31878e-76		0.0875417	0.00500562	2.85108e-76
52	rs11574514:C:T	-0.0285	0.0043	5.043e-11		-0.0324856	0.00450055	2.89258e-11		-0.0264653	0.00435316	9.93343e-11		-0.0268434	0.00433531	1.86655e-10		-0.0258232	0.0043916	2.13475e-10
53	rs11592754:A:C	-0.0215	0.0025	3.223e-18		-0.0238006	0.00260872	6.4761e-18		-0.0203255	0.00252878	3.19068e-17		-0.0205437	0.00251912	7.34143e-17		-0.0199549	0.00254962	8.77852e-17
54	rs11670056:C:T	-0.0237	0.0038	4.301e-10		-0.0286253	0.00398464	3.59805e-10		-0.0211856	0.00384897	1.7799e-09		-0.0216528	0.00383254	3.92129e-09		-0.0203921	0.00388438	4.62936e-09
55	rs11722554:G:A	-0.0334	0.0049	1.319e-11		-0.0376124	0.00513121	7.9976e-12		-0.0312496	0.0049613	2.61046e-11		-0.0316491	0.00494072	4.81299e-11		-0.0305709	0.00500562	5.48526e-11
56	rs11724804:G:A	-0.017	0.0018	7.607e-21		-0.0158335	0.0018824	4.21229e-21		-0.0175955	0.00182183	1.4485e-21		-0.0174849	0.0018145	9.65553e-22		-0.0177835	0.00183763	8.95233e-22
57	rs11746028:C:T	-0.0141	0.0024	2.002e-09		-0.0160118	0.00250363	3.73183e-09		-0.013124	0.00242743	9.58772e-09		-0.0133054	0.00241822	1.55137e-08		-0.012816	0.00244729	1.71859e-08
58	rs11747001:A:G	0.0172	0.002	7.734e-18		0.0163899	0.00209261	8.7634e-18		0.0176135	0.00202454	4.91578e-18		0.0175367	0.00201631	4.07879e-18		0.0177441	0.0020423	3.95269e-18
59	rs11757455:G:A	-0.0221	0.0037	2.204e-09		-0.0246598	0.00386991	2.08709e-09		-0.0207932	0.00374502	4.84549e-09		-0.021036	0.00372991	7.51349e-09		-0.0203808	0.00377759	8.2539e-09
60	rs11770285:C:G	0.0309	0.0031	7.057e-24		0.0337839	0.00323929	1.65606e-23		0.0294278	0.0031369	1.08809e-22		0.0297013	0.00312451	2.96463e-22		0.0289631	0.00316359	3.68091e-22
61	rs11786566:T:G	-0.0109	0.0018	2.77e-09		-0.0128766	0.0018824	1.17156e-09		-0.00989094	0.00182183	4.39767e-09		-0.0100784	0.0018145	8.50258e-09		-0.00957248	0.00183763	9.77093e-09
62	rs11897119:T:C	-0.0142	0.0017	5.69e-16		-0.0137788	0.0017773	7.04985e-17		-0.014415	0.00172048	5.15701e-17		-0.0143751	0.0017136	4.829e-17		-0.0144829	0.00173529	4.79629e-17
63	rs1190982:T:C	0.0159	0.0019	2.458e-16		0.0145391	0.00198751	6.86031e-17		0.0165948	0.00192319	2.35175e-17		0.0164657	0.0019154	1.52899e-17		0.016814	0.00193996	1.40761e-17
64	rs12138803:C:T	0.0254	0.0019	9.888e-39		0.0262425	0.00198751	7.95854e-41		0.0249699	0.00192319	3.06006e-40		0.0250498	0.0019154	7.18713e-40		0.0248342	0.00193996	8.72909e-40
65	rs1223581:C:T	0.0111	0.0018	6.961e-10		0.0123313	0.0018824	6.23531e-10		0.0104714	0.00182183	1.47439e-09		0.0105882	0.0018145	2.31271e-09		0.010273	0.00183763	2.54727e-09
66	rs12325187:C:G	0.0127	0.0021	8.3e-10		0.0132509	0.00219772	1.41043e-09		0.0124188	0.0021259	2.00936e-09		0.012471	0.00211721	2.48643e-09		0.01233	0.00214463	2.60815e-09
67	rs12419064:A:G	-0.0141	0.0019	4.529e-14		-0.0141972	0.00199726	1.15256e-13		-0.0140504	0.00192582	1.33866e-13		-0.0140596	0.00191716	1.54906e-13		-0.0140347	0.00194447	1.60643e-13
68	rs12435790:A:G	0.0214	0.0035	1.161e-09		0.0236358	0.0036597	8.74373e-10		0.0202586	0.00354231	1.94604e-09		0.0204707	0.00352811	2.96535e-09		0.0198984	0.00357292	3.24652e-09
69	rs12441543:G:A	-0.0189	0.002	8.684e-22		-0.0217191	0.00209261	2.38767e-21		-0.0174609	0.00202454	3.33332e-20		-0.0177282	0.00201631	1.27045e-19		-0.0170067	0.0020423	1.68777e-19
70	rs12442323:C:T	-0.0149	0.0022	1.714e-11		-0.0119189	0.00232281	1.61676e-11		-0.0164219	0.00223266	2.87391e-12		-0.0161391	0.0022217	1.32461e-12		-0.0169022	0.00225622	1.13274e-12
71	rs12454712:T:C	0.017	0.0018	1.326e-20		0.0214068	0.00189214	1.9408e-21		0.0147503	0.00182446	1.69952e-19		0.0151683	0.00181625	1.48885e-18		0.0140403	0.00184213	2.34173e-18
72	rs12459350:A:G	0.0141	0.0017	2.388e-16		0.0131927	0.0017773	1.23287e-16		0.0145632	0.00172048	5.71127e-17		0.0144771	0.0017136	4.28614e-17		0.0147094	0.00173529	4.06499e-17
73	rs12494105:G:C	-0.0123	0.0018	2.421e-11		-0.0113603	0.0018824	9.13851e-12		-0.0127797	0.00182183	4.8429e-12		-0.0126906	0.0018145	3.77663e-12		-0.0129311	0.00183763	3.60277e-12
74	rs1250259:T:A	-0.0164	0.002	1.035e-15		-0.0181174	0.00209261	1.99808e-16		-0.0155233	0.00202454	8.32897e-16		-0.0156862	0.00201631	1.76709e-15		-0.0152466	0.0020423	2.07744e-15
75	rs12527712:C:T	0.0339	0.0033	6.845e-25		0.0341592	0.00344949	9.18607e-25		0.0337677	0.00333961	1.21864e-24		0.0337923	0.00332631	1.58066e-24		0.0337259	0.00336825	1.68547e-24
76	rs12543555:A:G	-0.0138	0.0022	1.788e-10		-0.0167487	0.00229346	2.83388e-10		-0.0122947	0.00222474	1.48151e-09		-0.0125744	0.00221643	3.32963e-09		-0.0118196	0.00224264	3.94535e-09
77	rs12608426:G:A	0.0249	0.0034	1.83e-13		0.0220809	0.0035546	2.84354e-13		0.0263391	0.00344096	9.33789e-14		0.0260718	0.00342721	5.81419e-14		0.0267933	0.00347059	5.29495e-14
78	rs12608504:A:G	0.0258	0.0018	3.09e-47		0.0233698	0.0018824	2.26636e-46		0.0270406	0.00182183	7.15924e-48		0.0268101	0.0018145	1.72968e-48		0.0274322	0.00183763	1.31262e-48
79	rs12684047:T:A	-0.0154	0.0024	6.852e-11		-0.0114468	0.00250363	1.84904e-10		-0.0174181	0.00242743	2.41665e-11		-0.0170432	0.00241822	9.29697e-12		-0.018055	0.00244729	7.63554e-12
80	rs12686771:C:T	0.0219	0.0024	6.84e-20		0.0231637	0.00251305	6.33399e-20		0.0212549	0.00242997	1.76151e-19		0.0213747	0.00241991	3.16642e-19		0.0210513	0.00245164	3.60479e-19
81	rs12692387:T:C	-0.0134	0.0021	1.967e-10		-0.0129788	0.00219772	1.82371e-10		-0.013615	0.0021259	1.49764e-10		-0.0135751	0.00211721	1.43365e-10		-0.0136829	0.00214463	1.42659e-10
82	rs12694042:C:T	0.0122	0.002	6.151e-10		0.0150191	0.00209261	8.42658e-10		0.0107609	0.00202454	4.57612e-09		0.0110282	0.00201631	1.04568e-08		0.0103067	0.0020423	1.24311e-08
83	rs12774134:C:T	-0.0188	0.0027	1.988e-12		-0.0192536	0.0028189	3.2344e-12		-0.0185684	0.00273149	4.29487e-12		-0.0186114	0.00272091	5.2005e-12		-0.0184953	0.00275427	5.43592e-12
84	rs12823266:A:G	0.0131	0.0021	2.369e-10		0.0129704	0.00219772	4.48106e-10		0.0131662	0.0021259	4.36892e-10		0.0131539	0.00211721	4.5302e-10		0.0131871	0.00214463	4.58249e-10
85	rs12828318:A:G	0.0173	0.0023	3.838e-14		0.0183369	0.00240794	4.94792e-14		0.0167707	0.00232861	1.01913e-13		0.016869	0.00231901	1.53802e-13		0.0166036	0.0023493	1.68423e-13
86	rs1294432:C:T	0.0251	0.0017	5.237e-47		0.0266553	0.00178702	1.74794e-49		0.024306	0.0017231	3.04546e-48		0.0244535	0.00171535	1.56978e-47		0.0240554	0.00173979	2.25578e-47
87	rs13010546:C:T	0.0136	0.002	8.794e-12		0.013438	0.00209261	1.06332e-11		0.0136827	0.00202454	1.01311e-11		0.0136673	0.00201631	1.04801e-11		0.0137088	0.0020423	1.06033e-11
88	rs13107325:C:T	-0.0306	0.0034	3.69e-19		-0.0457646	0.0035546	7.76653e-20		-0.0228584	0.00344096	1.45906e-16		-0.0242967	0.00342721	4.52213e-15		-0.0204151	0.00347059	9.09573e-15
89	rs13137905:T:G	0.0128	0.002	3.251e-10		0.0124112	0.00209261	1.60856e-10		0.0129985	0.00202454	1.33027e-10		0.0129616	0.00201631	1.27778e-10		0.0130612	0.0020423	1.27239e-10
90	rs13198178:G:C	0.0308	0.0037	1.163e-16		0.0339107	0.00386991	7.05836e-17		0.029212	0.00374502	2.92308e-16		0.029507	0.00372991	6.19596e-16		0.0287108	0.00377759	7.28411e-16
91	rs13223034:C:T	-0.0133	0.0019	3.667e-12		-0.0139157	0.00198751	2.41315e-12		-0.0129857	0.00192319	3.97064e-12		-0.0130441	0.0019154	5.33617e-12		-0.0128865	0.00193996	5.70051e-12
92	rs13234914:A:G	-0.0128	0.0019	1.282e-11		-0.0128648	0.00198751	1.61116e-11		-0.0127669	0.00192319	1.78287e-11		-0.0127731	0.0019154	1.97786e-11		-0.0127565	0.00193996	2.0301e-11
93	rs13256367:A:C	0.0182	0.0019	6.148e-22		0.0192045	0.00198751	8.60019e-22		0.0176872	0.00192319	2.53133e-21		0.0177825	0.0019154	4.71192e-21		0.0175254	0.00193996	5.40677e-21
94	rs1328757:C:T	0.0141	0.0018	3.408e-15		0.0141648	0.0018824	4.72498e-15		0.0140669	0.00182183	5.38214e-15		0.0140731	0.0018145	6.16804e-15		0.0140565	0.00183763	6.38351e-15
95	rs1334576:G:A	-0.0171	0.0018	3.464e-21		-0.0160631	0.0018824	2.43255e-21		-0.0176293	0.00182183	9.49424e-22		-0.017531	0.0018145	6.73771e-22		-0.0177964	0.00183763	6.32979e-22
96	rs13379794:G:A	0.0109	0.0018	4.338e-09		0.0119045	0.0018824	1.27942e-09		0.0103872	0.00182183	2.57281e-09		0.0104825	0.0018145	3.73749e-09		0.0102254	0.00183763	4.05172e-09
97	rs1345203:T:C	0.0264	0.0024	2.233e-28		0.028571	0.00251305	2.95036e-28		0.0252917	0.00242997	2.2744e-27		0.0254976	0.00241991	6.90697e-27		0.0249419	0.00245164	8.7937e-27
98	rs1364422:C:T	0.0157	0.0019	1.071e-16		0.0183894	0.00198751	1.0418e-16		0.014327	0.00192319	1.04551e-15		0.0145821	0.0019154	3.31877e-15		0.0138937	0.00193996	4.23603e-15
99	rs1385167:A:G	-0.0265	0.0025	7.947e-27		-0.026986	0.00260872	2.83179e-26		-0.0262519	0.00252878	4.78422e-26		-0.026298	0.00251912	6.97828e-26		-0.0261736	0.00254962	7.62569e-26
100	rs139271800:A:G	0.2393	0.035	8.596e-12		0.276531	0.0366736	6.66116e-12		0.220293	0.0354438	2.84572e-11		0.223825	0.0352948	5.94041e-11		0.214295	0.0357646	6.94429e-11
101	rs140201358:C:G	-0.0848	0.0086	9.583e-23		-0.0946181	0.00901072	4.60023e-23		-0.0797878	0.00870891	4.41571e-22		-0.080719	0.00867235	1.43901e-21		-0.0782059	0.00878764	1.8539e-21
102	rs1406948:G:A	-0.0159	0.0018	2.076e-19		-0.0161916	0.0018824	9.80695e-19		-0.0157511	0.00182183	1.42038e-18		-0.0157788	0.0018145	1.86091e-18		-0.0157041	0.00183763	1.98325e-18
103	rs144033177:A:C	-0.0526	0.0083	2.209e-10		-0.0562939	0.00869538	2.17028e-10		-0.0507142	0.00840484	3.94093e-10		-0.0510646	0.00836965	5.49454e-10		-0.0501191	0.00848063	5.90959e-10
104	rs1440372:T:C	-0.0155	0.0019	9.53e-16		-0.0150788	0.00198751	3.58453e-16		-0.015715	0.00192319	2.74902e-16		-0.0156751	0.0019154	2.62588e-16		-0.0157829	0.00193996	2.6183e-16
105	rs144926207:T:C	0.0319	0.0053	1.599e-09		0.0359504	0.00555166	1.55399e-09		0.0298323	0.00536672	3.95309e-09		0.0302164	0.00534433	6.40683e-09		0.0291797	0.00541497	7.10329e-09
106	rs145878042:A:G	0.0812	0.0097	8.07e-17		0.0938696	0.010167	4.27785e-17		0.0747321	0.00982384	3.74195e-16		0.0759338	0.00978227	1.12307e-15		0.0726908	0.00991337	1.41796e-15
107	rs146182298:C:T	0.0314	0.0052	1.445e-09		0.0358716	0.00544655	1.35482e-09		0.0291172	0.00526537	3.86003e-09		0.0295413	0.00524343	6.59129e-09		0.0283968	0.00531263	7.38622e-09
108	rs1481801:A:C	0.0116	0.0018	2.547e-10		0.0132201	0.0018824	9.94501e-11		0.0107729	0.00182183	3.18977e-10		0.0109266	0.0018145	5.78392e-10		0.0105119	0.00183763	6.56469e-10
109	rs1485745:T:G	0.0118	0.0018	4.844e-11		0.0110547	0.0018824	5.96892e-11		0.0121805	0.00182183	3.71495e-11		0.0121098	0.0018145	3.11742e-11		0.0123005	0.00183763	3.01864e-11
110	rs1494204:C:T	-0.0147	0.0018	8.062e-16		-0.0161905	0.0018824	2.65453e-16		-0.0139391	0.00182183	1.04804e-15		-0.0140804	0.0018145	2.1649e-15		-0.0136989	0.00183763	2.53091e-15
111	rs149921263:G:A	0.0401	0.0053	4.27e-14		0.0438263	0.00555166	3.34599e-14		0.0381977	0.00536672	9.9702e-14		0.0385511	0.00534433	1.78992e-13		0.0375973	0.00541497	2.03149e-13
112	rs150841499:C:T	-0.0201	0.0032	4.108e-10		-0.0226274	0.00335395	2.94398e-10		-0.0188097	0.00324083	8.05228e-10		-0.0190494	0.00322712	1.35638e-09		-0.0184025	0.00327034	1.5164e-09
113	rs1511022:C:T	0.0169	0.0027	6.397e-10		0.0171592	0.00282839	3.81139e-10		0.0167677	0.00273404	4.50558e-10		0.0167923	0.00272261	5.12712e-10		0.0167259	0.00275865	5.2877e-10
114	rs1522811:C:A	-0.0129	0.0021	1.638e-09		-0.0146174	0.00219772	7.09072e-10		-0.0120233	0.0021259	1.95651e-09		-0.0121862	0.00211721	3.29575e-09		-0.0117466	0.00214463	3.68335e-09
115	rs1541681:G:T	-0.0123	0.002	1.279e-09		-0.0090273	0.00209261	1.01526e-09		-0.0139707	0.00202454	1.45843e-10		-0.0136603	0.00201631	5.87221e-11		-0.014498	0.0020423	4.86898e-11
116	rs1561:C:T	0.0216	0.0035	9.253e-10		0.0222157	0.0036597	6.58155e-10		0.0212857	0.00354231	8.51705e-10		0.0213441	0.00352811	1.00822e-09		0.0211865	0.00357292	1.04803e-09
117	rs1569135:A:G	0.0205	0.0017	2.986e-33		0.0179402	0.0017773	2.82206e-33		0.0218068	0.00172048	1.0257e-34		0.021564	0.0017136	2.44901e-35		0.0222192	0.00173529	1.84203e-35
118	rs1635853:T:G	0.0159	0.0017	6.36e-20		0.0190431	0.0017773	5.40412e-21		0.0142954	0.00172048	1.57937e-19		0.0145935	0.0017136	8.36943e-19		0.013789	0.00173529	1.1883e-18
119	rs16907277:A:G	-0.0228	0.0029	9.082e-15		-0.025295	0.00303861	3.16271e-15		-0.0215263	0.00293675	1.24669e-14		-0.0217629	0.00292442	2.56448e-14		-0.0211243	0.00296333	2.99453e-14
120	rs16976826:C:T	0.0199	0.0021	1.253e-21		0.022557	0.00219772	1.92538e-21		0.0185436	0.0021259	2.09604e-20		0.0187956	0.00211721	7.13966e-20		0.0181155	0.00214463	9.27115e-20
121	rs16978854:G:A	-0.0334	0.0048	2.736e-12		-0.0369967	0.0050261	3.00038e-12		-0.0315639	0.00485994	8.67708e-12		-0.031905	0.00483982	1.51717e-11		-0.0309844	0.00490328	1.71083e-11
122	rs17067999:C:T	-0.0164	0.0026	1.446e-10		-0.0176637	0.00271381	2.61201e-10		-0.0157549	0.00263014	4.94933e-10		-0.0158747	0.00262002	7.00761e-10		-0.0155513	0.00265194	7.55818e-10
123	rs17101456:A:G	-0.0251	0.0028	1.342e-19		-0.0251648	0.002924	3.11371e-19		-0.0250669	0.00283284	3.56595e-19		-0.0250731	0.00282181	4.17777e-19		-0.0250565	0.0028566	4.35049e-19
124	rs17154889:C:A	-0.0158	0.0019	3.899e-16		-0.0189107	0.00198751	6.36007e-17		-0.014212	0.00192319	9.15227e-16		-0.014507	0.0019154	3.42298e-15		-0.0137108	0.00193996	4.51726e-15
125	rs17289035:G:A	0.0137	0.0022	9.165e-10		0.0151257	0.00230283	4.26459e-10		0.0129722	0.00222726	9.75362e-10		0.0131074	0.00221811	1.50952e-09		0.0127424	0.00224697	1.65832e-09
126	rs17311057:C:T	0.0145	0.002	1.72e-12		0.0177079	0.00209261	3.06011e-13		0.0128624	0.00202454	2.98002e-12		0.0131666	0.00201631	9.0899e-12		0.0123455	0.0020423	1.14827e-11
127	rs17326656:G:T	0.0153	0.0021	5.773e-13		0.0140363	0.00219772	3.60195e-13		0.0159451	0.0021259	1.64597e-13		0.0158253	0.00211721	1.20539e-13		0.0161487	0.00214463	1.13574e-13
128	rs17369710:T:C	-0.0116	0.002	4.594e-09		-0.011438	0.00209261	6.72335e-09		-0.0116827	0.00202454	6.40232e-09		-0.0116673	0.00201631	6.52112e-09		-0.0117088	0.0020423	6.56843e-09
129	rs17417407:G:T	0.0138	0.0023	1.314e-09		0.0132491	0.00240794	2.05325e-09		0.0140812	0.00232861	1.62504e-09		0.014029	0.00231901	1.52008e-09		0.01417	0.0023493	1.50469e-09
130	rs174829:A:G	-0.014	0.0019	6.284e-13		-0.0136112	0.00198751	1.80052e-13		-0.0141985	0.00192319	1.43996e-13		-0.0141616	0.0019154	1.3828e-13		-0.0142612	0.00193996	1.37867e-13
131	rs17509001:T:C	-0.0161	0.0025	5.144e-11		-0.0167805	0.00260872	1.14142e-10		-0.0157526	0.00252878	1.68224e-10		-0.0158172	0.00251912	2.12099e-10		-0.015643	0.00254962	2.23397e-10
132	rs17511102:A:T	-0.02	0.0033	7.958e-10		-0.0228839	0.00344949	1.17752e-09		-0.0185278	0.00333961	3.41561e-09		-0.0188013	0.00332631	5.87158e-09		-0.0180631	0.00336825	6.58796e-09
133	rs1757471:C:T	0.0146	0.0018	5.468e-16		0.0143084	0.0018824	5.20504e-16		0.0147489	0.00182183	4.38456e-16		0.0147212	0.0018145	4.37447e-16		0.0147959	0.00183763	4.40095e-16
134	rs17703354:T:C	-0.0202	0.0033	1.247e-09		-0.0222414	0.00344949	8.39881e-10		-0.0191579	0.00333961	1.82659e-09		-0.0193515	0.00332631	2.75321e-09		-0.018829	0.00336825	3.0075e-09
135	rs17703883:T:C	-0.0149	0.0021	7.274e-13		-0.0158721	0.00219772	1.18492e-12		-0.0144037	0.0021259	2.37384e-12		-0.0144959	0.00211721	3.50642e-12		-0.0142471	0.00214463	3.82014e-12
136	rs17764730:C:T	-0.0162	0.0021	9.679e-15		-0.0175285	0.00219772	1.07054e-14		-0.0155218	0.0021259	2.93696e-14		-0.0156478	0.00211721	5.08246e-14		-0.0153077	0.00214463	5.72591e-14
137	rs1800978:C:G	0.0262	0.0026	2.621e-23		0.0282738	0.00272327	5.66948e-24		0.0251413	0.00263268	2.97654e-23		0.025338	0.00262171	7.37499e-23		0.0248072	0.00265631	8.98672e-23
138	rs1805740:G:T	-0.0179	0.002	1.163e-19		-0.0192609	0.00209261	3.0329e-19		-0.0172052	0.00202454	1.07091e-18		-0.0173343	0.00201631	2.13972e-18		-0.016986	0.0020423	2.48831e-18
139	rs180958337:C:T	0.0878	0.0132	3.327e-11		0.0940214	0.0138363	2.67163e-11		0.084624	0.0133687	5.17857e-11		0.085214	0.0133121	7.48811e-11		0.0836216	0.0134907	8.11834e-11
140	rs1893781:C:A	0.0175	0.0028	3.273e-10		0.017176	0.002924	4.19003e-10		0.0176654	0.00283284	3.81653e-10		0.0176347	0.00282181	3.82244e-10		0.0177176	0.0028566	3.83813e-10
141	rs1979527:C:A	0.0134	0.0022	2.364e-09		0.0130112	0.00230283	1.15704e-09		0.0135985	0.00222726	9.8385e-10		0.0135616	0.00221811	9.53661e-10		0.0136612	0.00224697	9.51108e-10
142	rs1997833:T:C	-0.0138	0.0019	1.63e-13		-0.0135732	0.00198751	3.87661e-13		-0.0139158	0.00192319	3.50234e-13		-0.0138943	0.0019154	3.5588e-13		-0.0139523	0.00193996	3.58951e-13
143	rs2012485:C:T	-0.0293	0.0044	2.67e-11		-0.0293324	0.00460566	2.75574e-11		-0.0292835	0.00445451	2.94344e-11		-0.0292865	0.00443621	3.20952e-11		-0.0292782	0.00449393	3.28241e-11
144	rs2027982:T:C	-0.0121	0.0018	2.196e-11		-0.0137201	0.0018824	1.52445e-11		-0.0112729	0.00182183	5.1445e-11		-0.0114266	0.0018145	9.59831e-11		-0.0110119	0.00183763	1.09625e-10
145	rs2028386:C:G	-0.0126	0.0018	2.753e-12		-0.0147062	0.0018824	2.05962e-12		-0.0115248	0.00182183	1.04627e-11		-0.0117245	0.0018145	2.36563e-11		-0.0111854	0.00183763	2.81099e-11
146	rs2047937:C:T	-0.0147	0.0017	7.308e-18		-0.0161905	0.0017773	4.33181e-18		-0.0139391	0.00172048	2.01368e-17		-0.0140804	0.0017136	4.53186e-17		-0.0136989	0.00173529	5.3965e-17
147	rs2061708:G:C	0.0162	0.002	6.988e-16		0.0151307	0.00209261	6.17825e-16		0.0167459	0.00202454	2.90693e-16		0.0166445	0.00201631	2.19285e-16		0.0169182	0.0020423	2.08156e-16
148	rs2075665:A:T	0.0112	0.0018	1.205e-09		0.0133386	0.0018824	4.02373e-10		0.0101082	0.00182183	1.74156e-09		0.0103111	0.0018145	3.60277e-09		0.00976367	0.00183763	4.19857e-09
149	rs2124307:T:C	-0.0127	0.0018	4.955e-12		-0.0140285	0.0018824	1.4984e-12		-0.0120218	0.00182183	4.32632e-12		-0.0121478	0.0018145	7.5605e-12		-0.0118077	0.00183763	8.52488e-12
150	rs2145272:G:A	-0.0247	0.0018	3.95e-43		-0.030727	0.0018824	2.23761e-43		-0.0216232	0.00182183	1.53534e-39		-0.0221948	0.0018145	1.11608e-37		-0.0206522	0.00183763	2.73071e-37
151	rs2158828:A:G	-0.0135	0.0023	3.423e-09		-0.0127547	0.00240794	4.60378e-09		-0.0138805	0.00232861	3.31898e-09		-0.0138098	0.00231901	2.96241e-09		-0.0140005	0.0023493	2.90348e-09
152	rs2167750:C:T	0.0274	0.0018	5.529e-53		0.0291822	0.0018824	1.70703e-52		0.0264902	0.00182183	3.93493e-51		0.0266592	0.0018145	2.28225e-50		0.0262031	0.00183763	3.35703e-50
153	rs2200155:G:A	-0.0138	0.0019	1.264e-13		-0.0130547	0.00198751	4.08658e-13		-0.0141805	0.00192319	2.51468e-13		-0.0141098	0.0019154	2.12481e-13		-0.0143005	0.00193996	2.0625e-13
154	rs2222543:G:C	-0.0147	0.0018	1.622e-15		-0.0150888	0.0018824	3.03177e-16		-0.0145015	0.00182183	4.61838e-16		-0.0145384	0.0018145	6.11306e-16		-0.0144388	0.00183763	6.5214e-16
155	rs2236519:G:A	0.0298	0.0019	4.071e-58		0.0324246	0.00198751	1.10598e-55		0.0284601	0.00192319	8.99278e-54		0.028709	0.0019154	9.56684e-53		0.0280372	0.00193996	1.59652e-52
156	rs2272790:G:A	-0.0133	0.0019	7.993e-12		-0.0138833	0.00198751	2.42086e-12		-0.0130022	0.00192319	3.89306e-12		-0.0130576	0.0019154	5.17588e-12		-0.0129083	0.00193996	5.51701e-12
157	rs2277339:T:G	-0.0224	0.0029	2.347e-14		-0.024085	0.00303861	1.0014e-14		-0.0215398	0.00293675	2.55502e-14		-0.0216996	0.00292442	4.28379e-14		-0.0212683	0.00296333	4.79569e-14
158	rs227733:C:A	0.0128	0.002	7.521e-11		0.0142257	0.00209261	1.37677e-10		0.0120722	0.00202454	3.48778e-10		0.0122074	0.00201631	5.67321e-10		0.0118424	0.0020423	6.29758e-10
159	rs2279469:G:C	0.013	0.0018	7.922e-13		0.0139073	0.0018824	4.64923e-13		0.0125368	0.00182183	9.9789e-13		0.0126229	0.0018145	1.52421e-12		0.0123906	0.00183763	1.67225e-12
160	rs2294239:A:G	0.0243	0.0017	4.04e-44		0.0248509	0.0017773	2.12184e-46		0.0240188	0.00172048	6.55997e-46		0.024071	0.0017136	1.42946e-45		0.02393	0.00173529	1.71345e-45
161	rs2294823:C:T	0.0116	0.0019	2.721e-09		0.011924	0.00198751	9.99264e-10		0.0114346	0.00192319	1.2815e-09		0.0114653	0.0019154	1.5097e-09		0.0113824	0.00193996	1.56768e-09
162	rs2299253:T:C	0.0115	0.0017	1.669e-11		0.0154856	0.0017773	8.74228e-12		0.00946535	0.00172048	1.85242e-10		0.00984336	0.0017136	7.8169e-10		0.0088232	0.00173529	1.05224e-09
163	rs2373078:C:T	0.0215	0.0029	1.114e-13		0.0226989	0.00303861	1.13327e-13		0.020888	0.00293675	2.19207e-13		0.0210017	0.00292442	3.20967e-13		0.0206948	0.00296333	3.49274e-13
164	rs2376585:T:C	-0.0175	0.0023	5.501e-14		-0.0190877	0.00240794	2.41204e-14		-0.0166894	0.00232861	7.09504e-14		-0.01684	0.00231901	1.26624e-13		-0.0164336	0.0023493	1.4354e-13
165	rs2387280:A:T	0.0178	0.0023	1.723e-14		0.0202626	0.00240794	8.0439e-15		0.0165428	0.00232861	4.21451e-14		0.0167764	0.00231901	9.83956e-14		0.016146	0.0023493	1.17865e-13
166	rs2398893:A:G	0.0153	0.0019	6.75e-16		0.013453	0.00198751	9.99327e-16		0.0162429	0.00192319	2.37658e-16		0.0160677	0.0019154	1.28339e-16		0.0165405	0.00193996	1.13585e-16
167	rs2503100:A:G	-0.0245	0.0024	4.856e-25		-0.0241112	0.00250363	1.90689e-24		-0.0246985	0.00242743	1.56784e-24		-0.0246616	0.00241822	1.60709e-24		-0.0247612	0.00244729	1.63106e-24
168	rs2524163:C:T	0.024	0.0017	4.388e-43		0.0267543	0.0017773	1.62961e-45		0.0225939	0.00172048	1.56109e-43		0.0228552	0.0017136	1.67758e-42		0.0221502	0.00173529	2.78988e-42
169	rs2526886:G:T	0.0138	0.0021	1.006e-10		0.0132167	0.00220749	5.2409e-11		0.0140978	0.00212854	3.90607e-11		0.0140424	0.00211896	3.59974e-11		0.0141917	0.00214915	3.55631e-11
170	rs2529411:G:C	-0.0114	0.0019	2.832e-09		-0.0104279	0.00198751	2.14507e-09		-0.0118963	0.00192319	1.23167e-09		-0.0118041	0.0019154	9.856e-10		-0.0120529	0.00193996	9.44309e-10
171	rs2595004:C:T	-0.0156	0.0024	3.389e-11		-0.0143687	0.00250363	8.7922e-11		-0.0162286	0.00242743	4.82636e-11		-0.0161118	0.00241822	3.79558e-11		-0.016427	0.00244729	3.62467e-11
172	rs2602680:T:G	0.0116	0.0018	1.011e-10		0.0133498	0.0018824	9.82183e-11		0.0107067	0.00182183	3.44074e-10		0.0108727	0.0018145	6.4955e-10		0.0104248	0.00183763	7.4331e-10
173	rs2603229:T:C	0.0123	0.0021	2.989e-09		0.0120408	0.00219772	4.8069e-09		0.0124323	0.0021259	4.36155e-09		0.0124077	0.00211721	4.34552e-09		0.0124741	0.00214463	4.35741e-09
174	rs2701523:A:G	0.0129	0.002	3.206e-10		0.0128028	0.00209261	1.12948e-10		0.0129496	0.00202454	1.12016e-10		0.0129404	0.00201631	1.17453e-10		0.0129653	0.0020423	1.19112e-10
175	rs270960:A:C	0.0111	0.0018	9.043e-10		0.0108732	0.0018824	7.13018e-10		0.0112158	0.00182183	6.42871e-10		0.0111943	0.0018145	6.40963e-10		0.0112523	0.00183763	6.43008e-10
176	rs2786198:A:G	0.0134	0.0021	1.842e-10		0.0140157	0.00219772	1.67615e-10		0.0130857	0.0021259	2.53373e-10		0.0131441	0.00211721	3.24053e-10		0.0129865	0.00214463	3.42385e-10
177	rs2791550:T:G	-0.037	0.0018	3.35e-93		-0.0395598	0.0018824	3.23055e-94		-0.0356932	0.00182183	1.35615e-91		-0.035936	0.0018145	3.87592e-90		-0.0352808	0.00183763	8.07389e-90
178	rs2836141:T:C	0.0154	0.0018	1.546e-17		0.0157564	0.0018824	1.12416e-17		0.015218	0.00182183	1.70251e-17		0.0152518	0.0018145	2.26497e-17		0.0151606	0.00183763	2.42037e-17
179	rs28408682:A:G	-0.0122	0.0019	1.822e-10		-0.0149219	0.00199726	1.05887e-10		-0.0108105	0.00192582	6.49457e-10		-0.0110686	0.00191716	1.58596e-09		-0.0103719	0.00194447	1.91273e-09
180	rs28451064:G:A	0.018	0.003	2.874e-09		0.0164771	0.00314373	2.14381e-09		0.0187775	0.00303811	1.2391e-09		0.018633	0.00302532	9.96631e-10		0.0190228	0.00306567	9.5605e-10
181	rs2898237:A:G	0.0118	0.0018	7.473e-11		0.0125777	0.0018824	5.14605e-11		0.011403	0.00182183	9.37288e-11		0.0114768	0.0018145	1.31076e-10		0.0112777	0.00183763	1.41085e-10
182	rs2925979:T:C	0.0265	0.0019	7.332e-46		0.0265324	0.00198751	3.26446e-44		0.0264835	0.00192319	4.34126e-44		0.0264865	0.0019154	6.28671e-44		0.0264782	0.00193996	6.91992e-44
183	rs2970332:G:A	0.0156	0.0021	1.006e-13		0.0170905	0.00219772	9.55608e-14		0.0148391	0.0021259	2.81195e-13		0.0149804	0.00211721	4.9983e-13		0.0145989	0.00214463	5.65941e-13
184	rs299615:G:A	-0.0148	0.0025	1.708e-09		-0.0157721	0.00260872	3.02949e-09		-0.0143037	0.00252878	4.9332e-09		-0.0143959	0.00251912	6.46885e-09		-0.0141471	0.00254962	6.86444e-09
185	rs2997447:G:A	-0.0137	0.0021	1.379e-10		-0.0137972	0.00219772	6.80887e-11		-0.0136504	0.0021259	7.61883e-11		-0.0136596	0.00211721	8.47269e-11		-0.0136347	0.00214463	8.69879e-11
186	rs3110697:A:G	0.0123	0.0018	1.08e-11		0.0128833	0.0018824	7.83183e-12		0.0120022	0.00182183	1.27174e-11		0.0120576	0.0018145	1.69312e-11		0.0119083	0.00183763	1.80475e-11
187	rs3218121:G:A	0.0217	0.0032	9.414e-12		0.0247459	0.00334439	1.00394e-11		0.0201451	0.00323825	3.65796e-11		0.0204339	0.00322541	7.07152e-11		0.0196543	0.00326592	8.13559e-11
188	rs322396:A:G	0.0119	0.002	2.881e-09		0.0126129	0.00209261	2.53582e-09		0.0115361	0.00202454	3.99965e-09		0.0116037	0.00201631	5.1826e-09		0.0114212	0.0020423	5.48739e-09
189	rs332105:G:A	-0.0137	0.0018	4.925e-14		-0.0125659	0.0018824	3.09259e-14		-0.014279	0.00182183	1.3129e-14		-0.0141714	0.0018145	9.32289e-15		-0.0144617	0.00183763	8.73128e-15
190	rs34000:T:C	0.014	0.0019	3.681e-14		0.0150693	0.00198751	1.54871e-13		0.0134541	0.00192319	3.67135e-13		0.0135555	0.0019154	5.89182e-13		0.0132818	0.00193996	6.5317e-13
191	rs34312154:G:A	0.0188	0.003	3.182e-10		0.0227856	0.0031637	2.95386e-10		0.0167653	0.00304351	1.53931e-09		0.0171434	0.00302892	3.49282e-09		0.0161232	0.00307492	4.15013e-09
192	rs34905952:G:A	0.0209	0.0026	1.226e-15		0.0250476	0.00273309	6.48175e-16		0.0187826	0.00263533	8.06908e-15		0.019176	0.00262348	2.82769e-14		0.0181144	0.00266086	3.68251e-14
193	rs352300:C:G	0.0106	0.0018	2.919e-09		0.0122526	0.0018824	3.36508e-09		0.00975636	0.00182183	9.95696e-09		0.0099131	0.0018145	1.72275e-08		0.00949011	0.00183763	1.93504e-08
194	rs35344256:C:A	0.0142	0.0021	3.815e-11		0.0135843	0.00220749	1.43831e-11		0.0145143	0.00212854	1.04381e-11		0.0144559	0.00211896	9.52983e-12		0.0146135	0.00214915	9.39915e-12
195	rs35419826:G:A	-0.0157	0.0026	1.721e-09		-0.0152788	0.00272327	1.59928e-09		-0.015915	0.00263268	1.38592e-09		-0.0158751	0.00262171	1.35551e-09		-0.0159829	0.00265631	1.35439e-09
196	rs35710478:G:C	0.0118	0.002	3.761e-09		0.0122212	0.00209261	3.51966e-09		0.011585	0.00202454	4.68183e-09		0.0116249	0.00201631	5.59597e-09		0.0115171	0.0020423	5.82694e-09
197	rs357438:G:C	-0.0114	0.0019	3.79e-09		-0.0121129	0.00198751	1.85957e-09		-0.0110361	0.00192319	3.00875e-09		-0.0111037	0.0019154	3.94746e-09		-0.0109212	0.00193996	4.19051e-09
198	rs3731861:T:C	-0.0112	0.0019	1.398e-09		-0.0104547	0.00197824	3.99728e-09		-0.0115805	0.0019207	2.64509e-09		-0.0115098	0.00191375	2.25322e-09		-0.0117005	0.00193568	2.18606e-09
199	rs3741378:C:T	-0.0224	0.0025	1.134e-19		-0.024895	0.00260872	2.56774e-19		-0.0211263	0.00252878	1.5467e-18		-0.0213629	0.00251912	3.93674e-18		-0.0207243	0.00254962	4.80893e-18
200	rs3757298:A:C	-0.0205	0.003	6.064e-12		-0.0216665	0.00313419	7.73939e-12		-0.0199045	0.00303554	1.36642e-11		-0.0200151	0.00302361	1.8896e-11		-0.0197165	0.00306126	2.0298e-11
201	rs3761706:G:A	0.0321	0.0037	1.699e-18		0.0368308	0.00386991	3.06985e-18		0.0296849	0.00374502	2.77181e-17		0.0301336	0.00372991	8.47441e-17		0.0289227	0.00377759	1.07441e-16
202	rs3786897:A:G	-0.0279	0.0017	2.997e-58		-0.0277704	0.0017773	1.64227e-60		-0.0279662	0.00172048	1.79568e-60		-0.0279539	0.0017136	2.58071e-60		-0.0279871	0.00173529	2.85619e-60
203	rs3792751:C:T	0.0136	0.0018	1.41e-14		0.0157386	0.0018824	3.28929e-14		0.0125082	0.00182183	1.954e-13		0.0127111	0.0018145	4.80279e-13		0.0121637	0.00183763	5.81089e-13
204	rs3803042:G:A	0.0268	0.0018	4.841e-49		0.0277073	0.0018824	3.21791e-50		0.0263368	0.00182183	1.75424e-49		0.0264229	0.0018145	5.11006e-49		0.0261906	0.00183763	6.51579e-49
205	rs3807947:T:G	0.0137	0.0018	7.537e-14		0.0150609	0.0018824	2.3358e-14		0.0130052	0.00182183	7.54579e-14		0.0131343	0.0018145	1.40413e-13		0.012786	0.00183763	1.6052e-13
206	rs3851294:A:G	-0.0257	0.0031	9.031e-17		-0.0264129	0.00323929	1.07605e-16		-0.0253361	0.0031369	1.68572e-16		-0.0254037	0.00312451	2.26309e-16		-0.0252212	0.00316359	2.42152e-16
207	rs3936510:G:T	0.0299	0.0022	4.623e-43		0.0304833	0.00229346	4.1469e-42		0.0296022	0.00222474	1.01496e-41		0.0296576	0.00221643	1.90681e-41		0.0295083	0.00224264	2.20981e-41
208	rs402294:G:A	0.014	0.0024	2.905e-09		0.0120558	0.00250363	6.17437e-09		0.0149925	0.00242743	2.53993e-09		0.0148081	0.00241822	1.71667e-09		0.0153058	0.00244729	1.58686e-09
209	rs41277978:C:A	0.073	0.0117	4.705e-10		0.0754302	0.0122596	4.25046e-10		0.0717594	0.0118484	5.74757e-10		0.0719899	0.0117986	6.96914e-10		0.0713678	0.0119556	7.28227e-10
210	rs4293945:A:T	0.0117	0.0018	1.692e-10		0.0128989	0.0018824	7.16241e-11		0.011088	0.00182183	1.73653e-10		0.0112017	0.0018145	2.77124e-10		0.0108948	0.00183763	3.06456e-10
211	rs4371408:A:G	0.0164	0.0019	7.465e-19		0.0133865	0.00198751	8.71141e-18		0.0179384	0.00192319	6.6898e-19		0.0176526	0.0019154	2.09276e-19		0.0184239	0.00193996	1.65302e-19
212	rs4372913:A:G	-0.0159	0.0022	2.648e-13		-0.0152519	0.00230283	5.22444e-13		-0.0162308	0.00222726	3.69803e-13		-0.0161694	0.00221811	3.34397e-13		-0.0163353	0.00224697	3.29217e-13
213	rs4420638:A:G	0.0229	0.0024	6.809e-22		0.0161926	0.00251305	2.846e-21		0.0263242	0.00242997	1.75267e-23		0.025688	0.00241991	1.57996e-24		0.0274049	0.00245164	9.61004e-25
214	rs4474021:G:T	0.0118	0.0019	2.437e-10		0.0124481	0.00198751	4.9954e-10		0.0114692	0.00192319	7.89841e-10		0.0115306	0.0019154	1.02844e-09		0.0113647	0.00193996	1.09036e-09
215	rs4489410:A:C	-0.012	0.002	4.581e-09		-0.0140414	0.00209261	1.67541e-09		-0.0109579	0.00202454	5.69162e-09		-0.0111515	0.00201631	1.05117e-08		-0.010629	0.0020423	1.19673e-08
216	rs4558863:T:C	-0.021	0.0024	4.69e-19		-0.0193474	0.00250363	2.50823e-18		-0.0218436	0.00242743	8.57861e-19		-0.0216869	0.00241822	5.583e-19		-0.0221099	0.00244729	5.14166e-19
217	rs4646342:G:A	-0.0172	0.0018	3.536e-21		-0.0175564	0.0018824	1.17269e-21		-0.017018	0.00182183	1.88423e-21		-0.0170518	0.0018145	2.63458e-21		-0.0169606	0.00183763	2.84955e-21
218	rs4684857:G:C	0.0211	0.002	2.99e-25		0.0228498	0.00209261	3.99502e-26		0.0202067	0.00202454	2.65027e-25		0.0203727	0.00201631	7.39355e-25		0.0199248	0.0020423	9.23912e-25
219	rs4686696:G:A	0.0152	0.0018	5.665e-17		0.0171442	0.0018824	2.40326e-17		0.0142075	0.00182183	1.48959e-16		0.0143919	0.0018145	3.81139e-16		0.0138942	0.00183763	4.65755e-16
220	rs4773173:A:G	0.0153	0.0018	4.232e-17		0.0168229	0.0018824	1.57009e-17		0.0145225	0.00182183	6.7646e-17		0.014667	0.0018145	1.46574e-16		0.0142772	0.00183763	1.73148e-16
221	rs4789261:G:C	0.0286	0.0033	1.121e-17		0.0288916	0.00345907	4.37137e-18		0.0284511	0.00334219	5.58264e-18		0.0284788	0.00332803	6.89993e-18		0.0284041	0.00337268	7.26615e-18
222	rs4794033:G:A	-0.0194	0.003	8.688e-11		-0.021085	0.00313419	9.10216e-11		-0.0185398	0.00303554	1.92813e-10		-0.0186996	0.00302361	2.8855e-10		-0.0182683	0.00306126	3.14873e-10
223	rs4902630:A:G	0.0124	0.0018	3.007e-12		0.0129833	0.0018824	5.3058e-12		0.0121022	0.00182183	8.65249e-12		0.0121576	0.0018145	1.15534e-11		0.0120083	0.00183763	1.23236e-11
224	rs4951588:C:T	-0.0118	0.0018	1.016e-10		-0.0118648	0.0018824	5.51639e-11		-0.0117669	0.00182183	6.0919e-11		-0.0117731	0.0018145	6.72997e-11		-0.0117565	0.00183763	6.8999e-11
225	rs4964058:G:A	0.0113	0.0018	2.838e-10		0.0120453	0.0018824	3.20738e-10		0.0109195	0.00182183	5.56627e-10		0.0109902	0.0018145	7.57646e-10		0.0107995	0.00183763	8.10676e-10
226	rs4964656:G:C	-0.0159	0.002	4.937e-16		-0.0131133	0.00209261	2.50671e-15		-0.0173226	0.00202454	3.14424e-16		-0.0170583	0.00201631	1.23498e-16		-0.0177716	0.0020423	1.02208e-16
227	rs541091:G:A	-0.0199	0.0019	2.987e-26		-0.0228487	0.00199726	7.45399e-26		-0.0183947	0.00192582	1.87603e-24		-0.0186744	0.00191716	9.77031e-24		-0.0179196	0.00194447	1.38813e-23
228	rs55747707:G:A	-0.0244	0.0024	3.047e-25		-0.0276403	0.00252285	1.9499e-24		-0.0227458	0.00243261	3.0285e-23		-0.0230531	0.00242167	1.25263e-22		-0.0222237	0.00245618	1.69667e-22
229	rs55920843:T:G	0.0859	0.0093	2.683e-20		0.0928342	0.00973687	2.1271e-20		0.08236	0.00941581	8.80123e-20		0.0830177	0.00937693	1.90872e-19		0.0812428	0.00949955	2.25888e-19
230	rs56185013:G:A	-0.0168	0.0024	2.492e-12		-0.0177721	0.00251305	2.37697e-12		-0.0163037	0.00242997	4.36655e-12		-0.0163959	0.00241991	6.18758e-12		-0.0161471	0.00245164	6.68329e-12
231	rs56196860:C:A	-0.0357	0.0058	6.452e-10		-0.0382598	0.00607722	6.98127e-10		-0.0343932	0.00587351	1.23997e-09		-0.034636	0.00584884	1.70622e-09		-0.0339808	0.00592665	1.82972e-09
232	rs56271783:G:C	0.059	0.0049	1.212e-33		0.0626291	0.00513121	1.72213e-33		0.0571473	0.0049613	1.12508e-32		0.0574915	0.00494072	3.26447e-32		0.0565626	0.00500562	4.12836e-32
233	rs598104:A:T	-0.0137	0.0018	5.365e-14		-0.0136028	0.0018824	2.75255e-14		-0.0137496	0.00182183	2.73226e-14		-0.0137404	0.0018145	2.92072e-14		-0.0137653	0.00183763	2.97848e-14
234	rs59888683:C:T	0.0142	0.0024	1.801e-09		0.016209	0.00252285	2.87901e-09		0.0131744	0.00243261	7.85366e-09		0.0133649	0.00242167	1.31612e-08		0.0128507	0.00245618	1.46931e-08
235	rs6018291:C:G	-0.0139	0.0018	1.329e-14		-0.0117938	0.0018824	1.45575e-14		-0.0149752	0.00182183	2.70515e-15		-0.0147755	0.0018145	1.28346e-15		-0.0153146	0.00183763	1.10476e-15
236	rs6040229:A:G	-0.0112	0.0018	5.266e-10		-0.0114592	0.0018824	4.79135e-10		-0.0110677	0.00182183	5.98235e-10		-0.0110923	0.0018145	6.96926e-10		-0.0110259	0.00183763	7.2211e-10
237	rs6047259:C:T	0.0104	0.0018	4.321e-09		0.0112749	0.0018824	7.02575e-09		0.00995337	0.00182183	1.26221e-08		0.0100363	0.0018145	1.73267e-08		0.00981241	0.00183763	1.85598e-08
238	rs6054471:T:C	0.0122	0.0021	4.1e-09		0.0120704	0.00219772	6.33294e-09		0.0122662	0.0021259	6.16509e-09		0.0122539	0.00211721	6.34814e-09		0.0122871	0.00214463	6.40881e-09
239	rs62012773:A:G	-0.0174	0.0027	1.668e-10		-0.0189553	0.00282839	1.05189e-10		-0.016606	0.00273404	2.26934e-10		-0.0167535	0.00272261	3.43404e-10		-0.0163554	0.00275865	3.75662e-10
240	rs62070804:C:T	0.0469	0.0075	4.363e-10		0.0553896	0.00786417	3.32673e-10		0.042566	0.00759659	1.36102e-09		0.0433712	0.00756417	2.75375e-09		0.0411982	0.00766641	3.19554e-09
241	rs62271373:T:A	0.0408	0.0043	3.441e-21		0.0427766	0.00451022	2.09745e-21		0.0397909	0.00435577	5.42807e-21		0.0399784	0.00433705	9.55479e-21		0.0394725	0.00439607	1.08421e-20
242	rs62621197:C:T	-0.0358	0.0055	8.875e-11		-0.0404336	0.00576189	6.53698e-11		-0.0334345	0.00556944	1.97958e-10		-0.033874	0.00554613	3.50716e-10		-0.032688	0.00561964	3.96279e-10
243	rs634869:T:C	0.0229	0.0017	2.598e-40		0.0236777	0.0017773	1.99279e-41		0.022503	0.00172048	8.01403e-41		0.0225768	0.0017136	1.92361e-40		0.0223777	0.00173529	2.34695e-40
244	rs6426912:T:C	0.0191	0.0029	6.152e-11		0.0203637	0.00303861	4.1847e-11		0.0184549	0.00293675	7.69877e-11		0.0185747	0.00292442	1.08469e-10		0.0182513	0.00296333	1.16958e-10
245	rs6432188:T:C	0.0143	0.0023	2.251e-10		0.0170543	0.00239855	4.14327e-10		0.0128939	0.00232609	1.80583e-09		0.0131552	0.00231733	3.73701e-09		0.0124502	0.00234497	4.35439e-09
246	rs6480914:G:A	0.0133	0.002	3.205e-11		0.013138	0.00209261	2.97779e-11		0.0133827	0.00202454	2.83651e-11		0.0133673	0.00201631	2.92676e-11		0.0134088	0.0020423	2.95901e-11
247	rs6556301:G:T	0.0206	0.0018	2.026e-29		0.0242615	0.0018824	1.36117e-30		0.0187308	0.00182183	1.28801e-28		0.019078	0.0018145	1.24634e-27		0.0181408	0.00183763	2.01173e-27
248	rs664532:T:C	0.0134	0.0019	1.376e-12		0.0131732	0.00199726	1.79878e-12		0.0135158	0.00192582	1.63833e-12		0.0134943	0.00191716	1.67674e-12		0.0135523	0.00194447	1.69419e-12
249	rs6658424:T:A	-0.0143	0.002	2.884e-13		-0.0140732	0.00209261	8.88233e-13		-0.0144158	0.00202454	8.09831e-13		-0.0143943	0.00201631	8.2515e-13		-0.0144523	0.0020423	8.32636e-13
250	rs6688233:C:T	0.021	0.0021	9.638e-24		0.0204491	0.00219772	1.63866e-23		0.0212812	0.0021259	1.12352e-23		0.021229	0.00211721	1.06031e-23		0.02137	0.00214463	1.05818e-23
251	rs6705646:A:G	0.0254	0.0017	3.971e-48		0.0287375	0.0017773	8.27459e-51		0.0236962	0.00172048	2.73861e-48		0.0240127	0.0017136	5.3763e-47		0.0231585	0.00173529	1.01403e-46
252	rs6721459:A:G	-0.0178	0.0018	4.077e-23		-0.0169251	0.0018824	5.29783e-23		-0.0182466	0.00182183	2.37537e-23		-0.0181637	0.0018145	1.81916e-23		-0.0183876	0.00183763	1.73766e-23
253	rs6752964:T:C	-0.0189	0.0028	1.661e-11		-0.0175715	0.002924	1.6127e-11		-0.0195782	0.00283284	9.14306e-12		-0.0194522	0.00282181	7.34291e-12		-0.0197923	0.0028566	7.04611e-12
254	rs6795831:A:C	0.0348	0.0023	4.905e-53		0.0354157	0.00239855	9.23527e-52		0.0344857	0.00232609	2.59092e-51		0.0345441	0.00231733	5.46639e-51		0.0343865	0.00234497	6.5164e-51
255	rs6853254:T:G	0.0174	0.0019	4.021e-20		0.0183397	0.00198751	4.70665e-20		0.0169203	0.00192319	1.24005e-19		0.0170094	0.0019154	2.1701e-19		0.0167689	0.00193996	2.45667e-19
256	rs6859752:C:T	0.012	0.0019	3.674e-10		0.0116112	0.00198751	2.78617e-10		0.0121985	0.00192319	2.27858e-10		0.0121616	0.0019154	2.17356e-10		0.0122612	0.00193996	2.16101e-10
257	rs6867518:T:C	-0.018	0.0027	1.927e-11		-0.0216291	0.0028189	2.06115e-11		-0.0161473	0.00273149	1.20308e-10		-0.0164915	0.00272091	2.86961e-10		-0.0155626	0.00275427	3.44436e-10
258	rs6872807:G:T	0.0108	0.0018	2.187e-09		0.0110592	0.0018824	1.93019e-09		0.0106677	0.00182183	2.38784e-09		0.0106923	0.0018145	2.7606e-09		0.0106259	0.00183763	2.85507e-09
259	rs6905288:G:A	0.0444	0.0018	9.04e-140		0.0476403	0.0018824	7.75863e-135		0.0427458	0.00182183	7.12207e-131		0.0430531	0.0018145	1.08542e-128		0.0422237	0.00183763	3.25262e-128
260	rs6932767:G:T	0.0154	0.0022	4.256e-12		0.0138447	0.00230283	2.92511e-12		0.016194	0.00222726	1.18938e-12		0.0160465	0.00221811	8.18711e-13		0.0164446	0.00224697	7.61175e-13
261	rs6940715:A:C	0.0222	0.003	6.11e-14		0.0236257	0.00313419	1.2422e-13		0.0214722	0.00303554	2.6071e-13		0.0216074	0.00302361	3.94776e-13		0.0212424	0.00306126	4.32414e-13
262	rs6985478:G:A	0.0148	0.002	5.963e-14		0.0127262	0.00209261	1.67289e-13		0.0158587	0.00202454	4.02754e-14		0.015662	0.00201631	2.15871e-14		0.0161928	0.0020423	1.9055e-14
263	rs699370:T:C	-0.0127	0.0018	3.784e-12		-0.0130888	0.0018824	1.65332e-12		-0.0125015	0.00182183	2.35918e-12		-0.0125384	0.0018145	2.96661e-12		-0.0124388	0.00183763	3.12616e-12
264	rs7003062:T:C	-0.0124	0.0018	2.055e-11		-0.0133397	0.00189214	5.11678e-12		-0.0119203	0.00182446	1.09134e-11		-0.0120094	0.00181625	1.66309e-11		-0.0117689	0.00184213	1.82377e-11
265	rs7020604:A:G	0.0129	0.0021	7.039e-10		0.0126732	0.00219772	8.26091e-10		0.0130158	0.0021259	7.61788e-10		0.0129943	0.00211721	7.6808e-10		0.0130523	0.00214463	7.72351e-10
266	rs7070749:G:A	0.0136	0.002	9.1e-12		0.0128871	0.00209261	1.1178e-11		0.0139639	0.00202454	7.40337e-12		0.0138963	0.00201631	6.43209e-12		0.0140788	0.0020423	6.27589e-12
267	rs7086377:T:G	0.0119	0.0018	6.88e-11		0.0120944	0.0018824	3.74768e-11		0.0118007	0.00182183	4.54329e-11		0.0118192	0.0018145	5.25083e-11		0.0117694	0.00183763	5.43431e-11
268	rs7102:T:C	-0.0115	0.0018	1.383e-10		-0.011986	0.0018824	1.59763e-10		-0.0112519	0.00182183	2.34651e-10		-0.011298	0.0018145	2.95873e-10		-0.0111736	0.00183763	3.11679e-10
269	rs711076:T:C	-0.0123	0.0018	1.489e-11		-0.0135961	0.0018824	7.28492e-12		-0.0116383	0.00182183	1.98547e-11		-0.0117613	0.0018145	3.36451e-11		-0.0114295	0.00183763	3.76851e-11
270	rs711869:G:A	-0.0186	0.0018	1.961e-24		-0.0177251	0.0018824	5.70524e-25		-0.0190466	0.00182183	2.48348e-25		-0.0189637	0.0018145	1.8956e-25		-0.0191876	0.00183763	1.81102e-25
271	rs7119797:C:T	-0.013	0.0018	5.491e-13		-0.0131296	0.0018824	5.05269e-13		-0.0129338	0.00182183	5.95919e-13		-0.0129461	0.0018145	6.86718e-13		-0.0129129	0.00183763	7.10879e-13
272	rs71439172:G:A	-0.0233	0.0029	3.371e-16		-0.0232352	0.0030291	9.46165e-16		-0.0233331	0.00293419	9.87831e-16		-0.0233269	0.00292271	1.08788e-15		-0.0233435	0.00295893	1.11679e-15
273	rs71511786:A:T	0.0228	0.0037	5.184e-10		0.0222167	0.00386991	7.37437e-10		0.0230978	0.00374502	6.40248e-10		0.0230424	0.00372991	6.26962e-10		0.0231917	0.00377759	6.2662e-10
274	rs715300:C:T	0.0144	0.0019	1.107e-13		0.0162146	0.00198751	2.8781e-14		0.0134737	0.00192319	1.23189e-13		0.0136458	0.0019154	2.60902e-13		0.0131813	0.00193996	3.06253e-13
275	rs717795:T:C	-0.0196	0.0023	6.858e-18		-0.0205397	0.00240794	1.43656e-17		-0.0191203	0.00232861	3.06599e-17		-0.0192094	0.00231901	4.80137e-17		-0.0189689	0.0023493	5.30696e-17
276	rs7198287:C:T	-0.0137	0.0022	1.045e-09		-0.0127927	0.00230283	5.09079e-10		-0.0141632	0.00222726	3.24256e-10		-0.0140771	0.00221811	2.74032e-10		-0.0143094	0.00224697	2.65652e-10
277	rs7213608:C:T	-0.0115	0.0019	3.146e-09		-0.00657474	0.00198751	2.16893e-09		-0.0140144	0.00192319	9.88523e-11		-0.0135472	0.0019154	2.18806e-11		-0.0148079	0.00193996	1.5959e-11
278	rs7225453:T:C	-0.0145	0.0023	2.662e-10		-0.0122966	0.00240794	3.40585e-10		-0.0156248	0.00232861	1.0978e-10		-0.0154159	0.00231901	6.65711e-11		-0.0159799	0.0023493	6.02083e-11
279	rs7235010:G:A	0.0186	0.0021	5.647e-19		0.0199609	0.00219772	7.06865e-19		0.0179052	0.0021259	2.33216e-18		0.0180343	0.00211721	4.50718e-18		0.017686	0.00214463	5.205e-18
280	rs7252102:A:G	-0.0141	0.002	9.396e-13		-0.0149101	0.00209261	1.66063e-12		-0.0136865	0.00202454	3.06152e-12		-0.0137633	0.00201631	4.345e-12		-0.0135559	0.0020423	4.69455e-12
281	rs727428:T:C	0.0158	0.0018	4.253e-18		0.0175822	0.0018824	1.32735e-18		0.0148902	0.00182183	7.63407e-18		0.0150592	0.0018145	1.90237e-17		0.0146031	0.00183763	2.31376e-17
282	rs7279347:G:A	-0.0121	0.0018	1.998e-11		-0.0138822	0.0018824	1.49992e-11		-0.0111902	0.00182183	5.67786e-11		-0.0113592	0.0018145	1.11648e-10		-0.0109031	0.00183763	1.28889e-10
283	rs72823057:G:C	0.0294	0.0038	1.692e-14		0.0274882	0.00398464	1.13252e-14		0.030376	0.00384897	5.77475e-15		0.0301946	0.00383254	4.51391e-15		0.030684	0.00388438	4.31556e-15
284	rs72877579:C:T	-0.0347	0.0033	3.293e-26		-0.0369682	0.00346892	6.10221e-26		-0.0335421	0.00334484	2.80971e-25		-0.0337572	0.0033298	6.6977e-25		-0.0331766	0.00337724	8.11172e-25
285	rs72959041:G:A	0.1624	0.0044	2.08e-293		0.169755	0.00464561	6.92269e-299		0.158645	0.00446531	6.0925e-293		0.159343	0.00444341	2.84988e-289		0.15746	0.00451244	1.92111e-288
286	rs73001065:G:C	0.0219	0.0037	3.68e-09		0.0227101	0.0038995	3.13397e-09		0.0214865	0.00375302	4.24418e-09		0.0215633	0.00373523	5.15354e-09		0.0213559	0.00379129	5.38689e-09
287	rs73094710:T:G	0.0197	0.0032	1.195e-09		0.0237504	0.00335395	6.04876e-10		0.0176323	0.00324083	2.82812e-09		0.0180164	0.00322712	6.06144e-09		0.0169797	0.00327034	7.11492e-09
288	rs7350438:C:T	-0.0116	0.0019	3.627e-10		-0.0108223	0.00198751	1.09877e-09		-0.011997	0.00192319	7.07188e-10		-0.0119232	0.0019154	5.99105e-10		-0.0121223	0.00193996	5.80955e-10
289	rs73858966:T:A	0.0244	0.0037	2.461e-11		0.0244972	0.00386991	4.25056e-11		0.0243504	0.00374502	4.64101e-11		0.0243596	0.00372991	5.10349e-11		0.0243347	0.00377759	5.22769e-11
290	rs73942938:T:C	-0.0146	0.0025	4.462e-09		-0.010582	0.00262797	6.72124e-09		-0.0166512	0.00253397	1.09811e-09		-0.0162701	0.00252257	4.71113e-10		-0.0172986	0.00255852	3.95891e-10
291	rs7395513:G:A	-0.0214	0.002	9.351e-27		-0.021886	0.00209261	9.53841e-27		-0.0211519	0.00202454	1.80601e-26		-0.021198	0.00201631	2.81062e-26		-0.0210736	0.0020423	3.11553e-26
292	rs740838:C:A	-0.0431	0.0058	8.976e-14		-0.0484465	0.00606763	8.99296e-14		-0.0403706	0.00587092	3.56855e-13		-0.0408777	0.00584711	7.27766e-13		-0.0395092	0.00592222	8.4749e-13
293	rs747249:A:G	0.0114	0.0019	1.251e-09		0.0106871	0.00198751	2.09852e-09		0.0117639	0.00192319	1.41498e-09		0.0116963	0.0019154	1.22409e-09		0.0118788	0.00193996	1.19205e-09
294	rs7492628:C:G	-0.0229	0.0019	4.909e-32		-0.0271124	0.00199726	9.32693e-34		-0.0207496	0.00192582	1.74295e-31		-0.0211491	0.00191716	2.39059e-30		-0.0200709	0.00194447	4.15555e-30
295	rs7521902:C:A	-0.0129	0.002	1.468e-10		-0.012738	0.00209261	1.13581e-10		-0.0129827	0.00202454	1.08168e-10		-0.0129673	0.00201631	1.11245e-10		-0.0130088	0.0020423	1.12365e-10
296	rs7530102:T:A	0.0117	0.0018	1.464e-10		0.0111167	0.0018824	8.50904e-11		0.0119978	0.00182183	5.95651e-11		0.0119424	0.0018145	5.28579e-11		0.0120917	0.00183763	5.17789e-11
297	rs7554947:C:T	-0.0151	0.0022	1.821e-11		-0.0168822	0.00231261	5.79576e-12		-0.0141902	0.0022299	1.79711e-11		-0.0143592	0.00221986	3.25439e-11		-0.0139031	0.00225149	3.69701e-11
298	rs755643:G:A	-0.0119	0.002	1.561e-09		-0.0109279	0.00209261	2.90122e-09		-0.0123963	0.00202454	1.72376e-09		-0.0123041	0.00201631	1.40178e-09		-0.0125529	0.0020423	1.34753e-09
299	rs757081:C:G	-0.0113	0.0018	4.025e-10		-0.0147023	0.0018824	2.49934e-10		-0.0095631	0.00182183	2.50732e-09		-0.00988579	0.0018145	7.53893e-09		-0.00901493	0.00183763	9.47312e-09
300	rs757608:A:G	0.0194	0.0018	1.095e-26		0.0220894	0.0018824	2.87487e-27		0.018027	0.00182183	6.98171e-26		0.0182821	0.0018145	3.56021e-25		0.0175937	0.00183763	5.03516e-25
301	rs7585974:C:G	0.0187	0.0026	2.307e-13		0.0210006	0.00272327	5.38481e-13		0.0175255	0.00263268	1.94518e-12		0.0177437	0.00262171	3.78698e-12		0.0171549	0.00265631	4.36706e-12
302	rs7680787:T:C	0.0138	0.0018	1.171e-14		0.0146749	0.0018824	1.60165e-14		0.0133534	0.00182183	3.5193e-14		0.0134363	0.0018145	5.48008e-14		0.0132124	0.00183763	6.0404e-14
303	rs7708285:G:A	-0.0132	0.0019	2.998e-12		-0.015371	0.00198751	3.01472e-12		-0.0120917	0.00192319	1.4596e-11		-0.0122976	0.0019154	3.22633e-11		-0.0117419	0.00193996	3.81588e-11
304	rs7721054:T:C	0.0169	0.0019	1.559e-19		0.0192006	0.00198751	4.41186e-19		0.0157255	0.00192319	3.76658e-18		0.0159437	0.0019154	1.12914e-17		0.0153549	0.00193996	1.42654e-17
305	rs7744833:A:G	0.0117	0.0019	1.423e-09		0.0102095	0.00198751	8.40027e-10		0.0124609	0.00192319	3.42163e-10		0.0123196	0.0019154	2.3205e-10		0.0127011	0.00193996	2.148e-10
306	rs7795371:A:G	0.0172	0.0018	2.886e-21		0.0203107	0.0018824	7.95892e-22		0.015612	0.00182183	2.02272e-20		0.015907	0.0018145	1.01364e-19		0.0151108	0.00183763	1.42384e-19
307	rs7798002:G:T	0.0319	0.0021	4.234e-50		0.0322564	0.00219772	3.85048e-52		0.031718	0.0021259	8.37681e-52		0.0317518	0.00211721	1.60528e-51		0.0316606	0.00214463	1.8796e-51
308	rs780159:A:G	-0.0163	0.0018	3.332e-20		-0.0166564	0.0018824	1.29919e-19		-0.016118	0.00182183	2.026e-19		-0.0161518	0.0018145	2.76198e-19		-0.0160606	0.00183763	2.96901e-19
309	rs7827182:G:C	-0.0166	0.0019	3.921e-19		-0.0220113	0.00198751	1.2396e-18		-0.0138375	0.00192319	1.45259e-16		-0.0143507	0.0019154	1.38804e-15		-0.0129657	0.00193996	2.21377e-15
310	rs7854560:C:T	0.0116	0.0019	5.854e-10		0.0145811	0.00198751	7.94053e-10		0.0100781	0.00192319	5.18475e-09		0.0103609	0.0019154	1.28556e-08		0.00959784	0.00193996	1.55359e-08
311	rs7903146:C:T	0.0181	0.0019	9.913e-22		0.0238677	0.00198751	7.5846e-22		0.0151555	0.00192319	1.9128e-19		0.0157026	0.0019154	2.64032e-18		0.0142263	0.00193996	4.54555e-18
312	rs7932891:A:G	0.0141	0.002	1.39e-12		0.0146509	0.00209261	1.70164e-12		0.0138188	0.00202454	2.63271e-12		0.013871	0.00201631	3.44124e-12		0.01373	0.0020423	3.65557e-12
313	rs7945962:G:A	0.0114	0.0018	2.202e-10		0.0125989	0.0018824	2.1454e-10		0.010788	0.00182183	5.08235e-10		0.0109017	0.0018145	8.0013e-10		0.0105948	0.00183763	8.8215e-10
314	rs79664277:G:A	0.021	0.0035	2.339e-09		0.0207408	0.0036693	1.99936e-09		0.0211323	0.0035449	1.92325e-09		0.0211077	0.00352983	1.97805e-09		0.0211741	0.00357736	1.99721e-09
315	rs797486:C:A	0.0373	0.0026	4.379e-46		0.0378184	0.00272327	1.05173e-46		0.0370353	0.00263268	2.3527e-46		0.0370845	0.00262171	4.453e-46		0.0369518	0.00265631	5.1896e-46
316	rs7993238:A:C	-0.012	0.0019	1.683e-10		-0.0125184	0.00198751	2.56992e-10		-0.0117353	0.00192319	3.77069e-10		-0.0117845	0.0019154	4.74818e-10		-0.0116518	0.00193996	5.00012e-10
317	rs801593:G:C	-0.0123	0.002	6.683e-10		-0.0105826	0.00209261	8.9362e-10		-0.0131767	0.00202454	3.3305e-10		-0.0130138	0.00201631	2.16229e-10		-0.0134534	0.0020423	1.98333e-10
318	rs8024294:G:A	0.0177	0.0029	5.026e-10		0.0163067	0.0030291	1.12426e-09		0.0184113	0.00293419	6.63501e-10		0.0182792	0.00292271	5.38055e-10		0.0186358	0.00295893	5.16945e-10
319	rs8054299:C:G	0.0146	0.0019	5.788e-14		0.0160905	0.00198751	1.31371e-14		0.0138391	0.00192319	4.4776e-14		0.0139804	0.0019154	8.55731e-14		0.0135989	0.00193996	9.83785e-14
320	rs805768:C:T	0.0179	0.0023	1.646e-14		0.0186777	0.00241773	6.63892e-15		0.017503	0.00233126	1.1963e-14		0.0175768	0.00232077	1.71576e-14		0.0173777	0.00235384	1.86104e-14
321	rs8066985:A:G	0.0228	0.0017	2.028e-40		0.0253598	0.0017773	3.04847e-41		0.0214932	0.00172048	1.72495e-39		0.021736	0.0017136	1.41654e-38		0.0210808	0.00173529	2.22472e-38
322	rs8074638:G:A	0.0157	0.0023	2.118e-11		0.0177738	0.00240794	7.41344e-12		0.0146413	0.00232861	2.55878e-11		0.014838	0.00231901	4.83966e-11		0.0143072	0.0023493	5.54443e-11
323	rs8080903:T:C	-0.0146	0.0018	1.567e-15		-0.0131419	0.0018824	5.98319e-16		-0.0153444	0.00182183	1.82032e-16		-0.0152061	0.0018145	1.10989e-16		-0.0155793	0.00183763	1.00767e-16
324	rs8103017:C:G	-0.0196	0.0022	2.98e-19		-0.0196324	0.00230283	5.14093e-19		-0.0195835	0.00222726	5.82657e-19		-0.0195865	0.00221811	6.82006e-19		-0.0195782	0.00224697	7.103e-19
325	rs8126001:C:T	-0.0164	0.002	1.604e-16		-0.0187006	0.00209261	1.87484e-16		-0.0152255	0.00202454	1.22808e-15		-0.0154437	0.00201631	3.20681e-15		-0.0148549	0.0020423	3.93334e-15
326	rs8142329:A:G	-0.0165	0.0026	1.595e-10		-0.0165648	0.00271381	2.20109e-10		-0.0164669	0.00263014	2.38127e-10		-0.0164731	0.00262002	2.59108e-10		-0.0164565	0.00265194	2.64701e-10
327	rs821100:A:G	-0.0161	0.0022	3.989e-13		-0.0196319	0.00230283	1.83992e-13		-0.0142969	0.00222726	1.83563e-12		-0.0146319	0.00221811	5.67335e-12		-0.0137279	0.00224697	7.18728e-12
328	rs848286:T:C	0.0116	0.0019	3.748e-10		0.0135766	0.00197824	8.66161e-10		0.0105909	0.0019207	3.05999e-09		0.0107784	0.00191375	5.73771e-09		0.0102725	0.00193568	6.5512e-09
329	rs863750:C:T	0.0373	0.0017	4.17e-101		0.0409291	0.00178702	3.12898e-107		0.0354473	0.0017231	4.1279e-103		0.0357915	0.00171535	6.73313e-101		0.0348626	0.00173979	2.02789e-100
330	rs889129:T:A	-0.0198	0.0029	9.321e-12		-0.0210637	0.00303861	7.98831e-12		-0.0191549	0.00293675	1.50481e-11		-0.0192747	0.00292442	2.15281e-11		-0.0189513	0.00296333	2.3294e-11
331	rs905938:T:C	0.0243	0.002	1.345e-35		0.0289336	0.00209261	2.74163e-34		0.0219345	0.00202454	6.58208e-32		0.022374	0.00201631	9.97824e-31		0.021188	0.0020423	1.76841e-30
332	rs910071:C:T	-0.0171	0.0019	6.274e-19		-0.0201783	0.00198751	1.53699e-19		-0.0155285	0.00192319	2.68876e-18		-0.0158205	0.0019154	1.12e-17		-0.0150326	0.00193996	1.51324e-17
333	rs910382:G:A	-0.0187	0.0018	2.757e-25		-0.0181167	0.0018824	3.05522e-25		-0.0189978	0.00182183	1.83098e-25		-0.0189424	0.0018145	1.6321e-25		-0.0190917	0.00183763	1.6106e-25
334	rs917191:G:C	0.0138	0.0018	5.113e-14		0.0151933	0.0018824	1.51013e-14		0.0130887	0.00182183	5.05266e-14		0.0132208	0.0018145	9.56668e-14		0.0128642	0.00183763	1.09766e-13
335	rs917681:C:T	0.0115	0.0019	7.58e-10		0.0122129	0.00198751	1.34229e-09		0.0111361	0.00192319	2.18145e-09		0.0112037	0.0019154	2.87026e-09		0.0110212	0.00193996	3.04899e-09
336	rs930653:A:T	0.0112	0.0019	2.893e-09		0.0108112	0.00198751	3.88086e-09		0.0113985	0.00192319	3.20454e-09		0.0113616	0.0019154	3.05196e-09		0.0114612	0.00193996	3.03179e-09
337	rs9341990:A:G	0.0151	0.0018	9.459e-17		0.0158453	0.0018824	4.48569e-17		0.0147195	0.00182183	9.51268e-17		0.0147902	0.0018145	1.47794e-16		0.0145995	0.00183763	1.63025e-16
338	rs9388766:T:C	-0.017	0.0019	3.963e-20		-0.0203375	0.00198751	2.405e-19		-0.0152962	0.00192319	5.19548e-18		-0.0156127	0.0019154	2.37617e-17		-0.0147585	0.00193996	3.27136e-17
339	rs9415106:G:A	0.0142	0.002	9.781e-13		0.0173755	0.00209261	9.24482e-13		0.0125789	0.00202454	8.40306e-12		0.0128801	0.00201631	2.4757e-11		0.0120673	0.0020423	3.1045e-11
340	rs9435732:C:T	-0.0128	0.0019	2.57e-11		-0.014485	0.00198751	1.38159e-11		-0.0119398	0.00192319	4.59775e-11		-0.0120996	0.0019154	8.52852e-11		-0.0116683	0.00193996	9.72956e-11
341	rs951252:A:G	-0.0185	0.0017	3.44e-27		-0.0215135	0.0017773	8.43409e-28		-0.0169616	0.00172048	3.72548e-26		-0.0172474	0.0017136	2.50096e-25		-0.0164761	0.00173529	3.74144e-25
342	rs9644033:A:T	0.0222	0.0021	3.404e-26		0.022362	0.00219772	3.97136e-26		0.0221173	0.0021259	5.33661e-26		0.0221327	0.00211721	7.04139e-26		0.0220912	0.00214463	7.54168e-26
343	rs9647379:G:C	-0.015	0.0019	5.144e-16		-0.0137363	0.00198751	3.35114e-15		-0.0156451	0.00192319	1.31158e-15		-0.0155253	0.0019154	9.00656e-16		-0.0158487	0.00193996	8.38024e-16
344	rs9678859:A:G	0.0188	0.0023	7.97e-16		0.0191564	0.00240794	2.89317e-16		0.018618	0.00232861	4.01562e-16		0.0186518	0.00231901	5.09752e-16		0.0185606	0.0023493	5.39218e-16
345	rs975385:C:T	-0.0114	0.0018	5.293e-10		-0.0123073	0.0018824	2.20531e-10		-0.0109368	0.00182183	4.29198e-10		-0.0110229	0.0018145	6.16821e-10		-0.0107906	0.00183763	6.67455e-10
346	rs9909443:C:T	-0.0138	0.0021	1.236e-10		-0.0135408	0.00219772	5.10006e-11		-0.0139323	0.0021259	4.60306e-11		-0.0139077	0.00211721	4.62416e-11		-0.0139741	0.00214463	4.64886e-11
