# Supplementary material for: Adjusting for collider bias in genetic association studies using instrumental variable methods
Source: Genet Epidemiol. 2022 May 18;46(5-6):303–16. doi: 10.1002/gepi.22455 (PMC9544531; doi:10.1002/gepi.22455)
Supplement: Supplementary file 2 — Supporting information. [file GEPI-46-303-s002.xlsx]

## Sheet: Supplementary table 2
Supplementary table 2. Adjusted effect sizes for smoking cessation.
			No correction			MRIVW-GWS			Slope-hunter			CWLS
SNP	EA	EAF	BETA	SE	P	BETA	SE	P	BETA	SE	P	BETA	SE	P
rs10821523	C	0.536	0.026	0.004	2.28e-11	0.024	0.004	5.57e-09	0.023	0.004	5.76e-08	0.026	0.004	1.61e-10
rs112187834	A	0.14	0.033	0.006	2.81e-09	0.032	0.006	1.48e-07	0.032	0.006	3.81e-07	0.033	0.006	4.58e-08
rs117824460	G	0.027	0.086	0.012	1.09e-12	0.088	0.012	9.13e-13	0.088	0.013	2.04e-12	0.086	0.012	6.65e-13
rs12203592	T	0.176	-0.029	0.005	1.21e-08	-0.027	0.005	2.47e-07	-0.025	0.005	1.74e-06	-0.029	0.005	1.22e-08
rs12378015	A	0.3	-0.028	0.004	8.31e-11	-0.024	0.004	3.65e-09	-0.023	0.004	1.12e-07	-0.027	0.004	9.33e-12
rs145580088	G	0.024	0.091	0.013	9.48e-13	0.087	0.013	6.18e-11	0.085	0.014	4.59e-10	0.09	0.013	4.11e-12
rs1565735	A	0.199	-0.035	0.005	1.54e-12	-0.026	0.005	4.35e-07	-0.022	0.005	3.56e-05	-0.033	0.005	2.77e-11
rs1611124	T	0.068	-0.045	0.008	5.26e-09	-0.046	0.008	1.84e-08	-0.046	0.008	2.78e-08	-0.045	0.008	1.67e-08
rs3025327	C	0.107	0.079	0.006	1.19e-35	0.075	0.006	2.23e-33	0.072	0.006	9.06e-30	0.078	0.006	1.13e-38
rs3866543	G	0.523	0.022	0.004	1.35e-08	0.024	0.004	9.58e-09	0.024	0.004	8.66e-09	0.022	0.004	2.53e-08
rs4809543	A	0.076	0.044	0.007	2.4e-09	0.039	0.007	6.23e-08	0.037	0.007	8.42e-07	0.043	0.007	8.2e-10
rs518425	G	0.285	-0.031	0.004	1.72e-12	-0.033	0.004	2.22e-15	-0.033	0.004	3.21e-15	-0.031	0.004	5.32e-15
rs56113850	C	0.567	-0.058	0.004	1.61e-48	-0.059	0.004	2.21e-46	-0.059	0.004	2.3e-44	-0.058	0.004	9.21e-48
rs591143	T	0.592	-0.024	0.004	1.14e-09	-0.018	0.004	1.95e-05	-0.015	0.004	0.000587	-0.023	0.004	1.23e-08
rs59586387	G	0.068	0.051	0.008	3.37e-11	0.053	0.008	1.17e-10	0.053	0.008	1.64e-10	0.051	0.008	1.47e-10
rs6011779	T	0.806	-0.05	0.005	9.89e-24	-0.046	0.005	2.23e-19	-0.045	0.005	4.42e-17	-0.049	0.005	6.94e-23
rs60749569	T	0.08	-0.04	0.007	2.68e-08	-0.042	0.007	3.92e-09	-0.043	0.007	3.71e-09	-0.04	0.007	8.09e-09
rs6089904	T	0.047	-0.064	0.009	4.01e-12	-0.058	0.009	2.87e-10	-0.055	0.009	4.9e-09	-0.063	0.009	2.99e-12
rs707968	G	0.681	0.023	0.004	2.76e-08	0.022	0.004	1.35e-07	0.021	0.004	6.88e-07	0.023	0.004	1.36e-08
rs7109376	A	0.279	0.028	0.004	1.14e-10	0.028	0.004	8.75e-12	0.028	0.004	3.29e-11	0.028	0.004	2.69e-12
rs7617480	C	0.773	-0.033	0.005	1.68e-12	-0.029	0.005	2.68e-08	-0.026	0.005	5.12e-07	-0.032	0.005	1.37e-10
rs7778443	C	0.618	-0.023	0.004	1.04e-08	-0.02	0.004	8.4e-07	-0.019	0.004	7.87e-06	-0.022	0.004	2e-08
rs9409844	A	0.045	-0.059	0.009	4.37e-10	-0.057	0.009	5.84e-10	-0.056	0.01	3.1e-09	-0.059	0.009	7.51e-11
rs9607805	T	0.725	0.03	0.004	1.37e-11	0.029	0.004	3.04e-12	0.028	0.004	3.58e-11	0.03	0.004	1.11e-13
